# Supplementary material for: 9-Meth­oxy-6a,11a-dimethyl-6a,11a-dihydro-6H-1-benzofuro[3,2-c]chromen-3-ol from Dalbergia oliveri
Source: Acta Crystallogr Sect E Struct Rep Online. 2009 Sep 9;65(Pt 10):o2387. doi: 10.1107/S1600536809034485 (PMC2970239; doi:10.1107/S1600536809034485)
Supplement: Supplementary file 1 [file e-65-o2387-sup1.cif]

##############################################################################
###                                                                        ###
###        Electronic paper (Acta Crystallographica Section E)             ###
###                                                                        ###
##############################################################################
#                                                                            #
# This CIF contains the data in a paper accepted for publication in Acta     #
# Crystallographica Section E. It conforms to the requirements of Notes      #
# for Authors for Section E, and has been peer reviewed under the auspices   #
# of the IUCr Commission on Journals.                                        #
#                                                                            #
# Full details of the Crystallographic Information File format               #
# are given in the paper "The Crystallographic Information File (CIF):       #
# a New Standard Archive File for Crystallography" by S. R. Hall, F. H.      #
# Allen and I. D. Brown [Acta Cryst. (1991), A47, 655-685].                  #
#                                                                            #
# The current version of the core CIF dictionary is obtainable from          #
# ftp://ftp.iucr.org/pub/cif_core.dic. The current version number is 2.4.    #
#                                                                            #
# Software is freely available for graphical display of the structure(s) in  #
# this CIF.  For information consult the CIF home page http://www.iucr.org/  #
# cif/home.html                                                              #
#                                                                            #
# This file may be used for bona fide research purposes within the           #
# scientific community so long as proper attribution is given to the journal # 
# article from which it was obtained.                                        #
#                                                                            #
##############################################################################
                                             
data_global
_audit_creation_method     'WinGX routine CIF_UPDATE'
_audit_conform_dict_name     cif_core.dic
_audit_conform_dict_version     2.3
_journal_date_recd_electronic     2009-08-23
_journal_date_accepted     2009-08-28
_journal_name_full     'Acta Crystallographica, Section E'
_journal_year     2009
_journal_volume     65
_journal_issue     10
_journal_page_first     o2387
_journal_page_last     o2387
_journal_paper_category     QO
_journal_coeditor_code     NG2631
_publ_contact_author_name     'Warinthorn Chavasiri'
_publ_contact_author_address
;
Department of Chemistry, Faculty of Science,
Chulalongkorn University, Payathai, Bangkok, 10330,
Thailand
;
_publ_contact_author_email     'warintho@yahoo.com'
_publ_contact_author_fax     '66(2)2187598'
_publ_contact_author_phone     '66(2)2187596'
_publ_section_title
;\
9-Methoxy-6a,11a-dimethyl-6a,11a-dihydro-6<i>H</i>-1-benzofuro[3,2-<i>c</i>]\
chromen-3-ol from <i>Dalbergia</i> Oliveri
;
loop_
    _publ_author_name
    _publ_author_footnote
    _publ_author_address
    'Deesamer, Sujittra' .
;
Department of Chemistry, Faculty of Science, Chulalongkorn University, Payathai,
Bangkok 10330, Thailand
;
    'Chavasiri, Warinthorn' .
;
Department of Chemistry, Faculty of Science, Chulalongkorn University, Payathai,
Bangkok 10330, Thailand
;
    'Chaichit, Narongsak' .
;
Department of Physics,
Faculty of Scienc and Technology
Thammasart University
Pathumthani 12121
Thailand
;
    'Muangsin, Nongnuj' .
;
Department of Chemistry, Faculty of Science, Chulalongkorn University, Payathai,
Bangkok 10330, Thailand
;
    'Kokpol, Udom' .
;
Department of Chemistry, Faculty of Science, Chulalongkorn University, Payathai,
Bangkok 10330, Thailand
;
data_I
_audit_creation_method     'WinGX routine CIF_UPDATE'
_chemical_name_systematic
;
9-Methoxy-6a,11a-dimethyl-6a,11a-dihydro-6<i>H</i>-\
1-benzofuro[3,2-<i>c</i>]chromen-3-ol from <i>Dalbergia</i> Oliveri
;
_chemical_name_common
;
(+)-(6a<i>S</i>,11a<i>S</i>)-medicarpin
;
_chemical_formula_moiety     'C16 H14 O4'
_chemical_formula_sum     'C16 H14 O4'
_chemical_formula_iupac     'C16 H14 O4'
_chemical_formula_weight     270.27
_symmetry_cell_setting     monoclinic
_symmetry_space_group_name_H-M     'P 21'
_symmetry_space_group_name_hall     'P 2yb'
loop_
    _symmetry_equiv_pos_as_xyz
    'x, y, z'
    '-x, y+1/2, -z'
_cell_length_a     6.6289(3)
_cell_length_b     8.7963(4)
_cell_length_c     11.3150(5)
_cell_angle_alpha     90
_cell_angle_beta     99.4820(10)
_cell_angle_gamma     90
_cell_volume     650.76(5)
_cell_formula_units_Z     2
_cell_measurement_temperature     293(2)
_exptl_crystal_description     needle
_exptl_crystal_colour     colourless
_exptl_crystal_size_max     0.40
_exptl_crystal_size_mid     0.25
_exptl_crystal_size_min     0.20
_exptl_crystal_density_diffrn     1.379
_exptl_crystal_density_method     'not measured'
_exptl_crystal_F_000     284
_exptl_absorpt_coefficient_mu     0.099
_exptl_absorpt_correction_type     none
_diffrn_ambient_temperature     293(2)
_diffrn_radiation_type     MoK\a
_diffrn_radiation_wavelength     0.71073
_diffrn_radiation_source     Mo
_diffrn_radiation_monochromator     ?
_diffrn_measurement_device_type     'Bruker SMART'
_diffrn_measurement_method     \w
_diffrn_reflns_number     4783
_diffrn_reflns_av_R_equivalents     0.0132
_diffrn_reflns_theta_min     1.82
_diffrn_reflns_theta_max     30.41
_diffrn_reflns_theta_full     25
_diffrn_measured_fraction_theta_max     0.931
_diffrn_measured_fraction_theta_full     0.999
_diffrn_reflns_limit_h_min     -7
_diffrn_reflns_limit_h_max     9
_diffrn_reflns_limit_k_min     -12
_diffrn_reflns_limit_k_max     12
_diffrn_reflns_limit_l_min     -15
_diffrn_reflns_limit_l_max     13
_reflns_number_total     3198
_reflns_number_gt     1949
_reflns_threshold_expression     I>2\s(I)
_refine_ls_structure_factor_coef     Fsqd
_refine_ls_matrix_type     full
_refine_ls_R_factor_gt     0.0335
_refine_ls_wR_factor_ref     0.0926
_refine_ls_goodness_of_fit_ref     1.088
_refine_ls_restrained_S_all     1.087
_refine_ls_number_reflns     1949
_refine_ls_number_parameters     182
_refine_ls_number_restraints     1
_refine_ls_number_constraints     ?
_refine_ls_hydrogen_treatment     constr
_refine_ls_weighting_scheme     calc
_refine_ls_weighting_details
         'calc w=1/[\s^2^(Fo^2^)+(0.0583P)^2^+0.0162P] where P=(Fo^2^+2Fc^2^)/3'
_refine_ls_shift/su_max     0
_refine_diff_density_max     0.158
_refine_diff_density_min     -0.183
_refine_ls_extinction_method     none
_refine_ls_abs_structure_details     ?
_refine_ls_abs_structure_Flack     ?
loop_
    _atom_type_symbol
    _atom_type_description
    _atom_type_scat_dispersion_real
    _atom_type_scat_dispersion_imag
    _atom_type_scat_source
    C C 0.0033 0 'International Tables Vol C Tables 4.2.6.8 and 6.1.1.4'
    H H 0 0 'International Tables Vol C Tables 4.2.6.8 and 6.1.1.4'
    O O 0.0106 0 'International Tables Vol C Tables 4.2.6.8 and 6.1.1.4'
_computing_data_collection     'SMART (Bruker, 2006)'
_computing_cell_refinement     'SAINT (Bruker, 2006)'
_computing_data_reduction     'SAINT (Bruker, 2006)'
_computing_structure_solution     'SHELXS97 (Sheldrick, 2008)'
_computing_structure_refinement     'SHELXL97 (Sheldrick, 2008)'
_computing_molecular_graphics     'ORTEP-3 (Farrugia, 1997)'
_computing_publication_material     'WinGX (Farrugia, 1999)'
loop_
    _atom_site_type_symbol
    _atom_site_label
    _atom_site_fract_x
    _atom_site_fract_y
    _atom_site_fract_z
    _atom_site_U_iso_or_equiv
    _atom_site_adp_type
    _atom_site_calc_flag
    _atom_site_refinement_flags
    _atom_site_occupancy
    _atom_site_disorder_assembly
    _atom_site_disorder_group
    C C1 0.0057(2) 0.4390(2) 0.69102(16) 0.0414(4) Uani d . 1 . .
    H H1 -0.1252 0.398 0.6736 0.05 Uiso calc R 1 . .
    C C2 0.0496(3) 0.5393(3) 0.78509(16) 0.0458(4) Uani d . 1 . .
    H H2 -0.0512 0.5664 0.8294 0.055 Uiso calc R 1 . .
    C C3 0.2455(3) 0.6001(2) 0.81356(14) 0.0413(4) Uani d . 1 . .
    C C4 0.3960(3) 0.5576(2) 0.74813(15) 0.0399(4) Uani d . 1 . .
    H H4 0.5278 0.5962 0.7678 0.048 Uiso calc R 1 . .
    C C4A 0.3482(2) 0.45666(19) 0.65285(14) 0.0351(3) Uani d . 1 . .
    C C6 0.4820(3) 0.2767(2) 0.53202(17) 0.0426(4) Uani d . 1 . .
    H H6A 0.4918 0.1964 0.5915 0.051 Uiso calc R 1 . .
    H H6B 0.5928 0.2632 0.4867 0.051 Uiso calc R 1 . .
    C C6A 0.2800(2) 0.26311(19) 0.44829(15) 0.0365(3) Uani d . 1 . .
    H H6A1 0.2669 0.1601 0.4149 0.044 Uiso calc R 1 . .
    C C6B 0.2447(2) 0.37674(19) 0.34730(14) 0.0338(3) Uani d . 1 . .
    C C7 0.3662(3) 0.4270(2) 0.26630(15) 0.0393(3) Uani d . 1 . .
    H H7 0.5007 0.3937 0.2723 0.047 Uiso calc R 1 . .
    C C8 0.2854(3) 0.5275(2) 0.17639(16) 0.0424(4) Uani d . 1 . .
    H H8 0.367 0.5633 0.123 0.051 Uiso calc R 1 . .
    C C9 0.0829(3) 0.5752(2) 0.16556(14) 0.0388(4) Uani d . 1 . .
    C C10 -0.0419(3) 0.5288(2) 0.24674(15) 0.0374(3) Uani d . 1 . .
    H H10 -0.1764 0.5621 0.2409 0.045 Uiso calc R 1 . .
    C C10A 0.0455(2) 0.43038(19) 0.33679(13) 0.0332(3) Uani d . 1 . .
    C C11A 0.0957(2) 0.29610(19) 0.51234(15) 0.0363(3) Uani d . 1 . .
    H H11A 0.0382 0.2002 0.5358 0.044 Uiso calc R 1 . .
    C C11B 0.1513(2) 0.39649(18) 0.62068(14) 0.0343(3) Uani d . 1 . .
    C C12 -0.1997(3) 0.7026(3) 0.04448(19) 0.0579(5) Uani d . 1 . .
    H H12A -0.2266 0.7714 -0.0221 0.087 Uiso calc R 1 . .
    H H12B -0.2447 0.7474 0.113 0.087 Uiso calc R 1 . .
    H H12C -0.2719 0.6091 0.0244 0.087 Uiso calc R 1 . .
    O O1 0.50439(17) 0.42138(16) 0.59175(11) 0.0436(3) Uani d . 1 . .
    O O2 -0.05777(17) 0.37602(17) 0.42345(10) 0.0401(3) Uani d . 1 . .
    O O3 0.0152(2) 0.67276(19) 0.07158(11) 0.0518(4) Uani d . 1 . .
    O O4 0.2992(2) 0.7012(2) 0.90549(12) 0.0550(4) Uani d . 1 . .
    H H4A 0.2102 0.7028 0.9479 0.083 Uiso calc R 1 . .
loop_
    _atom_site_aniso_label
    _atom_site_aniso_U_11
    _atom_site_aniso_U_22
    _atom_site_aniso_U_33
    _atom_site_aniso_U_12
    _atom_site_aniso_U_13
    _atom_site_aniso_U_23
    C1 0.0296(7) 0.0524(10) 0.0410(8) -0.0031(7) 0.0021(6) 0.0049(8)
    C2 0.0390(8) 0.0594(11) 0.0391(8) 0.0030(8) 0.0070(7) 0.0028(8)
    C3 0.0482(9) 0.0424(9) 0.0321(7) -0.0012(7) 0.0026(6) 0.0048(7)
    C4 0.0368(7) 0.0448(9) 0.0372(7) -0.0089(6) 0.0034(6) 0.0037(7)
    C4A 0.0323(7) 0.0385(8) 0.0343(7) -0.0031(6) 0.0045(6) 0.0059(6)
    C6 0.0361(7) 0.0445(10) 0.0460(9) 0.0054(7) 0.0030(7) 0.0002(7)
    C6A 0.0372(8) 0.0295(7) 0.0414(8) 0.0010(6) 0.0022(6) -0.0007(6)
    C6B 0.0347(7) 0.0306(7) 0.0354(7) 0.0000(6) 0.0039(6) -0.0039(6)
    C7 0.0361(7) 0.0411(8) 0.0420(8) 0.0012(6) 0.0102(6) -0.0054(7)
    C8 0.0455(9) 0.0459(9) 0.0379(8) -0.0007(7) 0.0130(7) -0.0007(7)
    C9 0.0474(9) 0.0392(9) 0.0296(7) 0.0014(7) 0.0055(6) -0.0027(6)
    C10 0.0359(7) 0.0423(8) 0.0331(7) 0.0048(6) 0.0035(6) -0.0023(6)
    C10A 0.0336(7) 0.0359(7) 0.0301(6) -0.0033(6) 0.0049(5) -0.0032(6)
    C11A 0.0351(7) 0.0338(8) 0.0384(8) -0.0057(6) 0.0010(6) 0.0056(6)
    C11B 0.0310(6) 0.0360(8) 0.0342(7) -0.0033(6) 0.0004(5) 0.0071(6)
    C12 0.0621(12) 0.0648(13) 0.0431(9) 0.0143(11) -0.0022(9) 0.0089(9)
    O1 0.0305(5) 0.0527(8) 0.0482(6) -0.0086(5) 0.0087(4) -0.0075(6)
    O2 0.0299(5) 0.0536(7) 0.0358(5) -0.0032(5) 0.0020(4) 0.0073(5)
    O3 0.0604(8) 0.0588(9) 0.0363(6) 0.0084(7) 0.0076(5) 0.0106(6)
    O4 0.0639(9) 0.0619(9) 0.0394(7) -0.0071(7) 0.0088(6) -0.0089(6)
_geom_special_details
;
All e.s.d.'s (except the e.s.d. in the dihedral angle between two l.s. planes)
are estimated using the full covariance matrix. The cell e.s.d.'s are taken
into account individually in the estimation of e.s.d.'s in distances, angles
and torsion angles; correlations between e.s.d.'s in cell parameters are only
used when they are defined by crystal symmetry. An approximate (isotropic)
treatment of cell e.s.d.'s is used for estimating e.s.d.'s involving l.s.
planes.
;
loop_
    _geom_bond_atom_site_label_1
    _geom_bond_atom_site_label_2
    _geom_bond_site_symmetry_2
    _geom_bond_distance
    _geom_bond_publ_flag
    C1 C2 . 1.376(3) ?
    C1 C11B . 1.399(2) ?
    C1 H1 . 0.93 ?
    C2 C3 . 1.393(3) ?
    C2 H2 . 0.93 ?
    C3 O4 . 1.370(2) ?
    C3 C4 . 1.388(3) ?
    C4 C4A . 1.392(2) ?
    C4 H4 . 0.93 ?
    C4A O1 . 1.372(2) ?
    C4A C11B . 1.400(2) ?
    C6 O1 . 1.437(2) ?
    C6 C6A . 1.512(2) ?
    C6 H6A . 0.97 ?
    C6 H6B . 0.97 ?
    C6A C6B . 1.507(2) ?
    C6A C11A . 1.547(2) ?
    C6A H6A1 . 0.98 ?
    C6B C7 . 1.389(2) ?
    C6B C10A . 1.389(2) ?
    C7 C8 . 1.387(3) ?
    C7 H7 . 0.93 ?
    C8 C9 . 1.393(2) ?
    C8 H8 . 0.93 ?
    C9 O3 . 1.382(2) ?
    C9 C10 . 1.395(2) ?
    C10 C10A . 1.389(2) ?
    C10 H10 . 0.93 ?
    C10A O2 . 1.3709(19) ?
    C11A O2 . 1.484(2) ?
    C11A C11B . 1.507(2) ?
    C11A H11A . 0.98 ?
    C12 O3 . 1.431(3) ?
    C12 H12A . 0.96 ?
    C12 H12B . 0.96 ?
    C12 H12C . 0.96 ?
    O4 H4A . 0.82 ?
loop_
    _geom_angle_atom_site_label_1
    _geom_angle_atom_site_label_2
    _geom_angle_atom_site_label_3
    _geom_angle_site_symmetry_1
    _geom_angle_site_symmetry_3
    _geom_angle
    _geom_angle_publ_flag
    C2 C1 C11B . . 122.26(15) ?
    C2 C1 H1 . . 118.9 ?
    C11B C1 H1 . . 118.9 ?
    C1 C2 C3 . . 119.68(17) ?
    C1 C2 H2 . . 120.2 ?
    C3 C2 H2 . . 120.2 ?
    O4 C3 C4 . . 117.40(16) ?
    O4 C3 C2 . . 122.73(17) ?
    C4 C3 C2 . . 119.87(17) ?
    C3 C4 C4A . . 119.56(15) ?
    C3 C4 H4 . . 120.2 ?
    C4A C4 H4 . . 120.2 ?
    O1 C4A C4 . . 116.13(14) ?
    O1 C4A C11B . . 122.15(14) ?
    C4 C4A C11B . . 121.72(14) ?
    O1 C6 C6A . . 112.14(14) ?
    O1 C6 H6A . . 109.2 ?
    C6A C6 H6A . . 109.2 ?
    O1 C6 H6B . . 109.2 ?
    C6A C6 H6B . . 109.2 ?
    H6A C6 H6B . . 107.9 ?
    C6B C6A C6 . . 115.68(14) ?
    C6B C6A C11A . . 101.24(12) ?
    C6 C6A C11A . . 112.20(14) ?
    C6B C6A H6A1 . . 109.1 ?
    C6 C6A H6A1 . . 109.1 ?
    C11A C6A H6A1 . . 109.1 ?
    C7 C6B C10A . . 118.82(15) ?
    C7 C6B C6A . . 132.64(14) ?
    C10A C6B C6A . . 108.46(13) ?
    C8 C7 C6B . . 119.42(15) ?
    C8 C7 H7 . . 120.3 ?
    C6B C7 H7 . . 120.3 ?
    C7 C8 C9 . . 120.45(16) ?
    C7 C8 H8 . . 119.8 ?
    C9 C8 H8 . . 119.8 ?
    O3 C9 C8 . . 116.15(16) ?
    O3 C9 C10 . . 122.38(15) ?
    C8 C9 C10 . . 121.46(16) ?
    C10A C10 C9 . . 116.39(15) ?
    C10A C10 H10 . . 121.8 ?
    C9 C10 H10 . . 121.8 ?
    O2 C10A C6B . . 113.57(14) ?
    O2 C10A C10 . . 123.03(14) ?
    C6B C10A C10 . . 123.39(15) ?
    O2 C11A C11B . . 108.81(14) ?
    O2 C11A C6A . . 106.09(13) ?
    C11B C11A C6A . . 112.62(13) ?
    O2 C11A H11A . . 109.7 ?
    C11B C11A H11A . . 109.7 ?
    C6A C11A H11A . . 109.7 ?
    C1 C11B C4A . . 116.87(15) ?
    C1 C11B C11A . . 121.33(14) ?
    C4A C11B C11A . . 121.74(14) ?
    O3 C12 H12A . . 109.5 ?
    O3 C12 H12B . . 109.5 ?
    H12A C12 H12B . . 109.5 ?
    O3 C12 H12C . . 109.5 ?
    H12A C12 H12C . . 109.5 ?
    H12B C12 H12C . . 109.5 ?
    C4A O1 C6 . . 114.15(13) ?
    C10A O2 C11A . . 106.43(12) ?
    C9 O3 C12 . . 117.65(15) ?
    C3 O4 H4A . . 109.5 ?
loop_
    _geom_hbond_atom_site_label_D
    _geom_hbond_atom_site_label_H
    _geom_hbond_atom_site_label_A
    _geom_hbond_site_symmetry_A
    _geom_hbond_distance_DH
    _geom_hbond_distance_HA
    _geom_hbond_distance_DA
    _geom_hbond_angle_DHA
    O4 H4A O3 1_556 0.82 2.07 2.882(2) 169.2
