# Supplementary material for: 9-Meth­oxy-6a,11a-dimethyl-6a,11a-dihydro-6H-1-benzofuro[3,2-c]chromen-3-ol from Dalbergia oliveri
Source: Acta Crystallogr Sect E Struct Rep Online. 2009 Sep 9;65(Pt 10):o2387. doi: 10.1107/S1600536809034485 (PMC2970239; doi:10.1107/S1600536809034485)
Supplement: Supplementary file 2 [file e-65-o2387-Isup2.hkl]

#
# h,k,l, Fc-squared, Fo-squared, sigma(Fo-squared) and status flag
#
data_I
_shelx_title ' d3m in P 21'
_shelx_refln_list_code          4
_shelx_F_calc_maximum       82.97
_exptl_crystal_F_000       284.00
_reflns_d_resolution_high  0.7020
 
loop_
 _symmetry_equiv_pos_as_xyz
 'x, y, z'
 '-x, y+1/2, -z'
 
_cell_length_a     6.6289
_cell_length_b     8.7963
_cell_length_c    11.3150
_cell_angle_alpha  90.000
_cell_angle_beta   99.482
_cell_angle_gamma  90.000
 
_shelx_F_squared_multiplier     1.000
 
loop_
 _refln_index_h
 _refln_index_k
 _refln_index_l
 _refln_F_squared_calc
 _refln_F_squared_meas
 _refln_F_squared_sigma
 _refln_observed_status
   1   0   0     1597.43     1548.69     24.11 o
   2   0   0      636.35      615.24      7.97 o
   3   0   0      610.12      675.57      8.75 o
   4   0   0      521.36      565.30      9.27 o
   5   0   0       42.26       37.19      0.75 o
   6   0   0        1.67        2.42      0.59 o
   7   0   0       25.19       19.92      1.03 o
   8   0   0        8.38        9.21      0.83 o
   9   0   0       21.73       24.26      1.20 o
   1   1   0     3500.02     3078.99     39.12 o
   2   1   0      295.92      274.72      2.86 o
   3   1   0       39.01       49.90      0.69 o
   4   1   0      139.76      152.77      1.55 o
   5   1   0       10.98       10.83      0.37 o
   6   1   0        7.89        8.18      0.41 o
   7   1   0        9.43        8.76      0.55 o
   8   1   0        2.67        3.05      0.47 o
   9   1   0        6.49        7.68      0.58 o
   0   2   0      695.57      689.88     15.19 o
   1   2   0       99.30       93.22      1.69 o
   2   2   0      777.47      742.79      9.64 o
   3   2   0      288.34      330.74      3.84 o
   4   2   0       24.35       26.25      0.60 o
   5   2   0       50.36       56.84      0.88 o
   6   2   0       21.71       22.34      0.70 o
   7   2   0       22.09       20.77      0.75 o
   8   2   0        5.74        6.64      0.53 o
   9   2   0        4.05        5.01      0.75 o
   1   3   0       38.74       36.05      0.70 o
   2   3   0      114.71      119.71      1.53 o
   3   3   0       54.35       55.89      0.99 o
   4   3   0        0.96        1.13      0.26 o
   5   3   0       89.65       89.72      1.25 o
   6   3   0       30.18       31.37      0.83 o
   7   3   0       10.07        8.92      0.45 o
   8   3   0        2.26        2.83      0.47 o
   0   4   0      273.63      260.12      6.02 o
   1   4   0      113.58      115.60      1.71 o
   2   4   0       33.39       34.54      0.61 o
   3   4   0       69.72       79.06      1.29 o
   4   4   0       36.10       36.42      0.76 o
   5   4   0       32.07       29.69      0.60 o
   6   4   0      134.57      133.70      2.74 o
   7   4   0        4.59        3.89      0.39 o
   8   4   0        7.32        8.55      0.66 o
   1   5   0       13.72       14.16      0.45 o
   2   5   0       20.22       22.02      0.66 o
   3   5   0       30.79       29.71      0.67 o
   4   5   0       88.28       83.27      1.36 o
   5   5   0        4.77        4.42      0.37 o
   6   5   0       34.42       33.85      1.22 o
   7   5   0       24.27       22.42      0.55 o
   8   5   0        1.29        1.62      0.38 o
   0   6   0      487.19      480.53     10.77 o
   1   6   0      128.16      124.79      1.84 o
   2   6   0       18.96       17.61      0.61 o
   3   6   0       24.32       23.43      0.73 o
   4   6   0        3.07        2.96      0.35 o
   5   6   0       11.03       10.56      0.47 o
   6   6   0       12.85       11.10      0.42 o
   7   6   0        4.28        4.20      0.35 o
   8   6   0       15.11       16.60      1.03 o
   1   7   0       92.06       94.28      1.47 o
   2   7   0        4.73        4.55      0.44 o
   3   7   0      115.95      110.87      2.09 o
   4   7   0       64.81       67.19      1.59 o
   5   7   0        4.73        4.81      0.48 o
   6   7   0       16.00       16.68      0.82 o
   7   7   0        0.42        0.13      0.35 o
   0   8   0      164.42      156.28      3.87 o
   1   8   0        5.29        4.07      0.35 o
   2   8   0      112.13      108.99      2.06 o
   3   8   0       20.85       20.43      0.76 o
   4   8   0       12.02       13.20      1.84 o
   5   8   0        8.05        7.43      0.44 o
   6   8   0        6.03        7.08      0.58 o
   1   9   0        5.69        5.62      0.47 o
   2   9   0        9.48        8.12      0.72 o
   3   9   0       52.88       53.87      5.22 o
   4   9   0        5.86        6.38      0.77 o
   5   9   0        1.11        1.16      0.58 o
   6   9   0       17.67       21.82      1.19 o
   0  10   0        3.84        2.63      0.64 o
   1  10   0        1.34        1.14      0.41 o
   2  10   0        9.45       10.60      0.59 o
   3  10   0       23.52       23.90      1.16 o
   4  10   0        0.26       -0.11      0.42 o
   1  11   0        1.48        1.50      0.63 o
   2  11   0       15.43       14.21      0.95 o
   3  11   0        3.72        4.05      0.52 o
   1  12   0        0.39        0.92      0.66 o
   2  12   0        0.68        2.07      0.49 o
  -9   0   1        3.57        3.95      0.71 o
  -8   0   1       19.74       19.95      1.07 o
  -7   0   1        1.26        1.49      0.62 o
  -6   0   1       31.03       29.30      1.21 o
  -5   0   1      114.90      108.90      1.65 o
  -4   0   1        0.01        0.17      0.33 o
  -3   0   1       54.52       51.49      1.11 o
  -2   0   1     1301.97     1183.22     18.50 o
  -1   0   1        5.39        5.51      0.38 o
   0   0   1     1292.37     1186.86     18.38 o
   1   0   1      632.21      582.24      7.55 o
   2   0   1      664.29      618.41      8.01 o
   3   0   1      439.84      441.05      5.80 o
   4   0   1        0.98        0.75      0.29 o
   5   0   1       93.10       89.38      1.41 o
   6   0   1        8.00        8.81      0.74 o
   7   0   1       49.02       46.18      1.62 o
   8   0   1        0.12        0.21      0.55 o
   9   0   1        8.43       10.74      0.90 o
  -9   1   1        0.02        0.37      0.40 o
  -8   1   1       10.72       11.94      0.63 o
  -7   1   1        9.89        9.55      0.56 o
  -6   1   1      165.74      157.02      2.55 o
  -5   1   1       79.51       73.03      1.17 o
  -4   1   1      140.63      140.17      1.57 o
  -3   1   1       75.05       82.04      1.12 o
  -2   1   1      476.63      485.41      5.50 o
  -1   1   1      763.47      735.98      8.21 o
   0   1   1       85.61       88.61      1.42 o
   1   1   1     1632.53     1531.64     13.77 o
   2   1   1      169.89      180.87      1.78 o
   3   1   1      214.15      222.72      2.16 o
   4   1   1      105.83      113.15      1.20 o
   5   1   1       17.19       17.27      0.44 o
   6   1   1       26.72       22.97      0.61 o
   7   1   1        2.47        2.22      0.44 o
   8   1   1        6.55        6.91      0.54 o
   9   1   1        9.31        9.44      0.85 o
  -9   2   1       13.18       15.05      1.01 o
  -8   2   1        3.23        3.55      0.48 o
  -7   2   1        0.43        0.64      0.40 o
  -6   2   1      116.35      113.74      1.51 o
  -5   2   1      146.15      138.49      2.05 o
  -4   2   1      140.56      139.21      1.76 o
  -3   2   1      260.59      273.95      3.95 o
  -2   2   1      630.99      634.13      8.27 o
  -1   2   1       30.16       34.95      0.53 o
   0   2   1     6884.79     6237.03    133.93 o
   1   2   1     1427.27     1413.65     17.90 o
   2   2   1       16.62       15.32      0.48 o
   3   2   1       26.00       34.71      0.49 o
   4   2   1       58.86       63.70      0.84 o
   5   2   1       29.35       29.23      0.58 o
   6   2   1       24.71       21.14      0.52 o
   7   2   1       27.71       27.26      0.84 o
   8   2   1        3.37        4.21      0.86 o
   9   2   1        0.32       -0.14      0.61 o
  -8   3   1        0.14        0.59      0.42 o
  -7   3   1       35.56       34.06      1.20 o
  -6   3   1       14.06       14.45      0.44 o
  -5   3   1       16.62       18.14      0.53 o
  -4   3   1       86.15       88.39      1.46 o
  -3   3   1        2.76        3.30      0.32 o
  -2   3   1      273.28      280.90      3.28 o
  -1   3   1       35.71       36.87      2.28 o
   0   3   1       22.38       23.36      0.54 o
   1   3   1       60.15       62.20      1.03 o
   2   3   1       35.52       39.84      0.66 o
   3   3   1       74.28       80.18      0.99 o
   4   3   1       76.54       73.59      1.06 o
   5   3   1      139.01      136.60      1.76 o
   6   3   1      122.93      122.27      1.62 o
   7   3   1       11.39       10.53      0.47 o
   8   3   1        4.34        4.63      0.50 o
  -8   4   1        0.64        1.86      0.45 o
  -7   4   1        5.35        4.72      0.40 o
  -6   4   1       39.10       39.46      2.40 o
  -5   4   1       29.14       23.43      0.74 o
  -4   4   1        3.53        4.42      0.35 o
  -3   4   1      186.20      186.13      2.64 o
  -2   4   1       50.78       55.11      0.86 o
  -1   4   1       69.62       73.46      1.18 o
   0   4   1       36.89       36.82      0.88 o
   1   4   1      118.18      117.45      1.73 o
   2   4   1       42.70       43.20      0.70 o
   3   4   1       43.57       45.66      0.87 o
   4   4   1        1.68        1.21      0.27 o
   5   4   1       26.51       25.51      0.55 o
   6   4   1       70.93       74.42      1.59 o
   7   4   1        1.90        1.21      0.53 o
   8   4   1       13.86       13.36      0.66 o
  -8   5   1        3.52        3.31      0.49 o
  -7   5   1        6.55        7.68      0.39 o
  -6   5   1       13.07       12.35      0.50 o
  -5   5   1       56.51       57.01      1.15 o
  -4   5   1       14.33       14.76      0.49 o
  -3   5   1       23.53       24.41      0.66 o
  -2   5   1       31.44       28.72      0.63 o
  -1   5   1       19.70       18.86      0.51 o
   0   5   1       39.22       40.57      0.95 o
   1   5   1       81.69       79.24      1.26 o
   2   5   1       28.89       27.86      0.62 o
   3   5   1      106.88      107.17      4.36 o
   4   5   1      133.64      134.25      1.74 o
   5   5   1        1.87        2.41      0.30 o
   6   5   1        7.19        6.33      0.36 o
   7   5   1       11.78       12.39      0.44 o
   8   5   1       17.70       22.35      1.10 o
  -8   6   1       11.27       11.97      1.13 o
  -7   6   1        7.86        8.68      0.40 o
  -6   6   1        4.51        4.21      0.39 o
  -5   6   1       29.22       26.62      0.67 o
  -4   6   1        1.90        2.34      0.33 o
  -3   6   1       64.60       64.21      2.10 o
  -2   6   1       29.54       30.91      0.67 o
  -1   6   1       14.55       14.80      0.57 o
   0   6   1      331.23      328.96      5.32 o
   1   6   1       16.17       18.08      0.51 o
   2   6   1       42.77       45.23      1.09 o
   3   6   1      128.27      136.24      7.14 o
   4   6   1      105.08      105.19      1.64 o
   5   6   1        6.01        6.26      0.35 o
   6   6   1       51.49       54.49      1.07 o
   7   6   1        6.82        8.25      0.47 o
   8   6   1       10.78       13.24      0.98 o
  -7   7   1        4.09        4.35      0.36 o
  -6   7   1        5.78        5.92      0.42 o
  -5   7   1        0.79        0.69      0.40 o
  -4   7   1        8.87        7.86      0.51 o
  -3   7   1       12.82       13.05      0.58 o
  -2   7   1       12.68       13.23      0.82 o
  -1   7   1       29.53       29.86      0.74 o
   0   7   1       80.64       74.91      1.49 o
   1   7   1        0.85        1.09      0.30 o
   2   7   1       25.34       23.83      0.74 o
   3   7   1      119.64      114.06      4.67 o
   4   7   1      117.34      116.73      2.75 o
   5   7   1        1.44        1.48      0.44 o
   6   7   1        1.94        2.24      0.47 o
   7   7   1        4.26        4.60      0.73 o
  -7   8   1        5.94        7.59      0.86 o
  -6   8   1        0.34        0.28      0.34 o
  -5   8   1        6.98        6.90      0.53 o
  -4   8   1       12.50       12.22      0.60 o
  -3   8   1       26.23       23.68      1.01 o
  -2   8   1       25.97       25.10      0.77 o
  -1   8   1       27.00       25.68      0.63 o
   0   8   1       81.98       80.95      3.43 o
   1   8   1       24.18       24.15      0.99 o
   2   8   1       85.06       85.69      2.27 o
   3   8   1      108.83      107.80      2.87 o
   4   8   1        1.67        1.85      0.45 o
   5   8   1       16.85       18.53      1.25 o
   6   8   1        6.12        7.38      1.25 o
  -6   9   1        7.69        9.32      0.62 o
  -5   9   1        0.95        1.14      0.45 o
  -4   9   1        2.59        1.93      0.44 o
  -3   9   1       69.81       64.19      1.40 o
  -2   9   1        5.43        6.18      0.55 o
  -1   9   1        4.65        4.43      0.45 o
   0   9   1        1.60        2.17      0.41 o
   1   9   1       14.91       15.38      0.98 o
   2   9   1       28.32       28.19      1.19 o
   3   9   1        5.51        5.05      0.55 o
   4   9   1       12.01       13.47      0.86 o
   5   9   1        1.20        1.92      0.49 o
  -5  10   1       11.06       12.19      0.95 o
  -4  10   1        3.59        4.15      0.76 o
  -3  10   1       20.68       21.84      0.95 o
  -2  10   1       54.31       54.49      1.87 o
  -1  10   1        9.63        8.96      0.77 o
   0  10   1        4.69        4.65      0.47 o
   1  10   1        2.37        2.20      0.44 o
   2  10   1        0.72        0.45      0.42 o
   3  10   1        1.76        1.60      0.45 o
   4  10   1        2.61        1.76      0.48 o
  -3  11   1        7.89        8.59      0.87 o
  -2  11   1       11.22       10.05      0.61 o
  -1  11   1        5.99        5.61      0.52 o
   0  11   1        1.25        1.74      0.62 o
   1  11   1        1.58        2.29      0.66 o
   2  11   1        0.46        0.05      0.42 o
   3  11   1        0.71        0.40      0.49 o
  -2  12   1        3.42        3.16      0.74 o
  -1  12   1        7.36        8.66      0.85 o
   0  12   1        1.65        1.50      0.63 o
   2  12   1        0.99        0.94      0.46 o
  -9   0   2        0.01       -0.02      0.59 o
  -8   0   2        2.51        2.26      0.66 o
  -7   0   2        5.14        4.43      0.67 o
  -6   0   2        9.17        9.13      0.77 o
  -5   0   2      308.83      282.28      4.69 o
  -4   0   2      136.06      130.90      2.35 o
  -3   0   2       41.49       43.69      0.99 o
  -2   0   2       73.84       89.04      1.68 o
  -1   0   2      393.16      366.35      5.93 o
   0   0   2       92.86      100.62      1.83 o
   1   0   2       44.34       45.41      0.97 o
   2   0   2      157.84      166.94      2.35 o
   3   0   2     1831.91     1915.88     24.32 o
   4   0   2        7.62       12.15      3.76 o
   5   0   2       13.29       12.22      0.54 o
   6   0   2        3.38        2.12      0.57 o
   7   0   2        6.01        6.84      0.73 o
   8   0   2        0.44        0.92      0.60 o
  -9   1   2        4.63        5.42      0.54 o
  -8   1   2       20.46       20.30      0.76 o
  -7   1   2        9.59        9.64      0.96 o
  -6   1   2      303.86      287.63      4.90 o
  -5   1   2       49.23       52.02      0.95 o
  -4   1   2        7.27        9.94      0.34 o
  -3   1   2       51.94       55.13      0.83 o
  -2   1   2      115.95      110.38      1.42 o
  -1   1   2     2115.66     1998.67     21.95 o
   0   1   2      417.56      402.26      5.24 o
   1   1   2     1581.69     1565.95     14.07 o
   2   1   2      314.77      319.76      3.02 o
   3   1   2      283.02      302.24      4.43 o
   4   1   2       87.48      107.24      1.15 o
   5   1   2       37.71       37.97      0.76 o
   6   1   2       16.40       14.15      0.50 o
   7   1   2       12.10       10.01      0.58 o
   8   1   2        4.98        4.71      0.50 o
   9   1   2        0.33       -0.13      0.60 o
  -9   2   2        5.64        4.16      0.73 o
  -8   2   2        0.31       -0.06      0.39 o
  -7   2   2        0.09        0.77      0.40 o
  -6   2   2       35.54       37.68      0.79 o
  -5   2   2      145.36      140.45      2.08 o
  -4   2   2        0.24        0.30      0.28 o
  -3   2   2      746.93      789.87      8.82 o
  -2   2   2      484.93      493.61      5.59 o
  -1   2   2      229.34      208.69      2.22 o
   0   2   2     6732.44     6086.16     93.11 o
   1   2   2     1715.95     1686.72     18.48 o
   2   2   2       32.76       33.05      0.52 o
   3   2   2       66.65       76.96      0.87 o
   4   2   2       77.21       79.38      1.00 o
   5   2   2       19.84       15.90      0.50 o
   6   2   2       42.38       37.87      0.81 o
   7   2   2       17.58       16.73      0.68 o
   8   2   2        4.64        4.52      0.51 o
  -8   3   2        4.25        4.69      0.80 o
  -7   3   2       24.96       22.04      0.80 o
  -6   3   2      101.95       92.36      1.49 o
  -5   3   2       59.11       56.65      1.02 o
  -4   3   2       62.56       64.97      1.11 o
  -3   3   2      174.51      190.55      2.69 o
  -2   3   2      433.33      452.10      4.60 o
  -1   3   2       33.32       33.46      0.52 o
   0   3   2      209.97      216.81      2.95 o
   1   3   2      558.12      568.28      6.38 o
   2   3   2       58.13       68.77      0.88 o
   3   3   2      168.25      171.07      1.88 o
   4   3   2        5.45        5.94      0.32 o
   5   3   2       11.07        8.93      0.36 o
   6   3   2       40.19       34.79      0.66 o
   7   3   2        0.38        0.37      0.41 o
   8   3   2       17.50       19.07      0.75 o
  -8   4   2        2.24        2.85      0.49 o
  -7   4   2        4.05        3.95      0.39 o
  -6   4   2        2.97        3.92      0.37 o
  -5   4   2        3.34        3.12      0.35 o
  -4   4   2        9.91        9.31      0.42 o
  -3   4   2      250.55      273.71      3.74 o
  -2   4   2      436.72      467.18      4.75 o
  -1   4   2      130.12      125.33      1.59 o
   0   4   2      172.50      180.55      2.51 o
   1   4   2      265.98      263.24      3.08 o
   2   4   2        0.92        1.51      0.25 o
   3   4   2        0.03        0.49      0.22 o
   4   4   2       74.13       74.87      1.51 o
   5   4   2       43.24       43.37      0.75 o
   6   4   2        8.07        7.55      0.37 o
   7   4   2        5.71        5.59      0.51 o
   8   4   2       23.73       27.35      1.26 o
  -8   5   2        1.48        1.61      0.45 o
  -7   5   2        2.22        2.17      0.37 o
  -6   5   2       63.85       56.12      1.05 o
  -5   5   2        5.59        4.83      0.49 o
  -4   5   2       22.58       24.17      0.61 o
  -3   5   2        2.21        2.12      0.32 o
  -2   5   2       65.91       68.81      1.07 o
  -1   5   2       35.46       43.46      0.71 o
   0   5   2       91.04       96.21      1.47 o
   1   5   2      290.63      304.04      3.53 o
   2   5   2       75.42       72.71      1.03 o
   3   5   2      123.83      125.31      1.87 o
   4   5   2      126.35      117.90      2.24 o
   5   5   2       88.36       93.92      1.31 o
   6   5   2        8.76        7.90      0.74 o
   7   5   2       18.81       17.24      0.65 o
   8   5   2        8.41        8.69      0.84 o
  -8   6   2        9.00       10.06      0.61 o
  -7   6   2        0.84        0.84      0.35 o
  -6   6   2        8.72        7.96      0.46 o
  -5   6   2      100.29       92.61      1.88 o
  -4   6   2        2.41        2.96      0.34 o
  -3   6   2       40.35       38.98      0.98 o
  -2   6   2        5.81        6.45      0.36 o
  -1   6   2       47.26       46.24      0.75 o
   0   6   2       73.49       81.30      1.29 o
   1   6   2       27.28       28.05      0.55 o
   2   6   2      116.60      112.59      1.77 o
   3   6   2       65.88       63.41      1.45 o
   4   6   2       23.58       23.78      0.62 o
   5   6   2        5.85        6.11      0.62 o
   6   6   2        8.32        8.51      0.47 o
   7   6   2        1.56        1.77      0.38 o
  -7   7   2        5.90        6.18      0.38 o
  -6   7   2       32.38       30.90      0.86 o
  -5   7   2        7.72        7.39      0.42 o
  -4   7   2        0.14        0.09      0.37 o
  -3   7   2        8.04        7.30      0.49 o
  -2   7   2       10.35       11.54      0.56 o
  -1   7   2        0.67        0.75      0.26 o
   0   7   2       21.59       19.74      0.54 o
   1   7   2        2.90        2.70      0.28 o
   2   7   2       48.59       49.14      0.93 o
   3   7   2      106.59      107.55      4.62 o
   4   7   2        4.99        4.89      0.49 o
   5   7   2        1.47        1.94      0.57 o
   6   7   2       12.41       14.43      0.68 o
   7   7   2       12.59       13.97      0.70 o
  -7   8   2        6.85        7.79      1.13 o
  -6   8   2        2.83        2.84      0.48 o
  -5   8   2       11.80       11.15      0.83 o
  -4   8   2        3.20        3.06      0.45 o
  -3   8   2       78.23       78.81      3.02 o
  -2   8   2       17.11       16.80      0.65 o
  -1   8   2        2.84        2.64      0.41 o
   0   8   2       18.04       17.36      0.52 o
   1   8   2       17.10       17.64      0.46 o
   2   8   2        2.25        1.55      0.41 o
   3   8   2        2.95        2.34      0.50 o
   4   8   2       13.63       14.18      0.83 o
   5   8   2        9.82       10.68      0.86 o
   6   8   2        2.82        2.93      1.24 o
  -6   9   2        3.06        2.95      0.51 o
  -5   9   2        6.49        6.40      0.53 o
  -4   9   2       23.79       23.36      0.79 o
  -3   9   2       53.40       52.64      1.23 o
  -2   9   2       52.84       54.98      1.26 o
  -1   9   2        9.39       10.03      0.78 o
   0   9   2       30.98       28.72      0.67 o
   1   9   2        8.26        8.32      0.54 o
   2   9   2        0.90        0.59      0.41 o
   3   9   2        0.38        0.78      0.59 o
   4   9   2       13.33       12.98      0.90 o
   5   9   2        1.52        2.23      0.47 o
  -5  10   2        0.16       -0.08      0.43 o
  -4  10   2       11.40       10.56      0.60 o
  -3  10   2       55.77       53.40      2.13 o
  -2  10   2       46.16       46.50      1.14 o
  -1  10   2        2.33        3.08      0.45 o
   0  10   2       36.40       34.83      0.94 o
   1  10   2       11.65       10.26      0.76 o
   2  10   2        0.02        0.55      0.61 o
   3  10   2        4.24        4.49      0.51 o
   4  10   2        1.89        2.59      0.48 o
  -3  11   2        4.44        3.98      0.50 o
  -2  11   2        0.35        0.34      0.41 o
  -1  11   2        6.74        7.45      0.54 o
   0  11   2        4.57        4.42      0.69 o
   1  11   2        5.11        5.58      0.75 o
   2  11   2        1.07        0.35      0.61 o
   3  11   2        0.89        0.83      0.64 o
  -2  12   2        3.40        3.59      0.78 o
  -1  12   2       11.41       11.78      0.65 o
   0  12   2        0.14        1.14      0.63 o
  -9   0   3        4.57        4.34      0.73 o
  -8   0   3       31.03       32.43      1.35 o
  -7   0   3        1.04        0.51      0.55 o
  -6   0   3      129.99      123.29      3.30 o
  -5   0   3      517.84      490.56      7.90 o
  -4   0   3        3.11        3.00      0.38 o
  -3   0   3       15.74       15.38      0.62 o
  -2   0   3        0.16        0.36      0.32 o
  -1   0   3      103.24       94.35      2.40 o
   0   0   3       18.76       16.39      0.61 o
   1   0   3      280.70      269.83      3.64 o
   2   0   3        2.97        2.97      0.30 o
   3   0   3        6.22        5.67      0.34 o
   4   0   3        0.14        0.28      0.28 o
   5   0   3       26.57       25.86      0.62 o
   6   0   3       29.11       27.04      1.16 o
   7   0   3        3.88        3.48      0.65 o
   8   0   3        0.82        0.51      0.59 o
  -9   1   3        6.04        7.54      0.58 o
  -8   1   3       24.84       25.99      1.42 o
  -7   1   3        6.25        6.31      0.51 o
  -6   1   3      238.62      217.90      4.59 o
  -5   1   3      196.66      194.12      2.75 o
  -4   1   3       11.94        8.83      0.33 o
  -3   1   3      472.96      486.55      5.52 o
  -2   1   3      629.49      643.18      7.22 o
  -1   1   3      864.35      830.67      9.25 o
   0   1   3      164.11      159.18      2.23 o
   1   1   3      791.16      794.50      7.90 o
   2   1   3      316.82      319.36      3.79 o
   3   1   3      237.04      243.49      2.35 o
   4   1   3        0.05        0.29      0.20 o
   5   1   3       22.05       19.18      0.42 o
   6   1   3        4.37        3.28      0.35 o
   7   1   3       16.42       14.56      0.64 o
   8   1   3        3.11        3.37      0.48 o
  -8   2   3        8.20        7.28      0.55 o
  -7   2   3        2.57        2.24      0.44 o
  -6   2   3       98.01       90.88      1.46 o
  -5   2   3       12.99       13.93      0.48 o
  -4   2   3        2.09        2.35      0.32 o
  -3   2   3      233.43      255.11      3.01 o
  -2   2   3      369.27      367.27      4.22 o
  -1   2   3        8.58        8.24      0.28 o
   0   2   3     1489.45     1552.85     19.55 o
   1   2   3      531.94      565.22      6.34 o
   2   2   3       46.06       45.53      0.65 o
   3   2   3      465.46      468.44      4.35 o
   4   2   3       78.91       80.58      0.92 o
   5   2   3       40.34       35.42      0.68 o
   6   2   3       23.81       22.75      0.53 o
   7   2   3        5.53        6.34      0.51 o
   8   2   3       13.15       14.45      0.96 o
  -8   3   3       16.38       16.55      0.71 o
  -7   3   3        2.43        1.94      0.43 o
  -6   3   3       11.20       11.73      0.49 o
  -5   3   3        8.66        8.43      0.41 o
  -4   3   3       80.87       84.66      1.55 o
  -3   3   3      102.75      116.03      1.83 o
  -2   3   3      102.65      107.70      1.56 o
  -1   3   3      329.67      336.38      3.47 o
   0   3   3      504.46      544.48      7.03 o
   1   3   3     2648.90     2694.42     29.40 o
   2   3   3      272.54      302.87      3.51 o
   3   3   3       30.11       32.08      0.53 o
   4   3   3      161.24      163.98      2.05 o
   5   3   3      100.25      100.99      1.39 o
   6   3   3        1.13        0.96      0.28 o
   7   3   3        5.00        5.91      0.66 o
   8   3   3        9.83       10.87      0.88 o
  -8   4   3        4.00        5.23      0.52 o
  -7   4   3        2.69        2.73      0.37 o
  -6   4   3       20.45       18.04      0.55 o
  -5   4   3       32.69       29.72      0.85 o
  -4   4   3        4.05        4.10      0.39 o
  -3   4   3      112.26      116.30      1.76 o
  -2   4   3      294.22      300.64      3.13 o
  -1   4   3       43.55       43.54      0.81 o
   0   4   3     1756.88     1889.89     23.75 o
   1   4   3      927.16      906.32     10.05 o
   2   4   3       33.23       32.81      0.59 o
   3   4   3       72.37       70.67      1.01 o
   4   4   3      112.00      109.34      1.54 o
   5   4   3       12.43       11.18      0.40 o
   6   4   3       16.21       17.14      0.56 o
   7   4   3       14.53       15.39      0.67 o
   8   4   3       17.80       17.69      1.04 o
  -8   5   3        8.44        9.35      0.60 o
  -7   5   3        9.33        8.47      0.45 o
  -6   5   3       18.34       16.10      0.54 o
  -5   5   3       16.67       16.08      0.53 o
  -4   5   3        3.81        3.58      0.35 o
  -3   5   3       39.26       46.45      1.51 o
  -2   5   3       58.87       67.00      1.34 o
  -1   5   3       78.79       82.48      1.13 o
   0   5   3       44.98       49.87      0.90 o
   1   5   3      299.59      318.84      4.32 o
   2   5   3       13.36       10.51      0.41 o
   3   5   3      140.18      140.46      2.07 o
   4   5   3      108.53      114.86      2.15 o
   5   5   3        1.28        1.64      0.34 o
   6   5   3       33.32       33.23      1.70 o
   7   5   3       36.59       40.42      0.88 o
   8   5   3        0.46       -0.23      0.63 o
  -8   6   3        0.75        1.68      0.52 o
  -7   6   3        1.02        1.13      0.34 o
  -6   6   3        0.67        0.62      0.33 o
  -5   6   3       12.38       11.09      0.52 o
  -4   6   3        1.21        0.86      0.31 o
  -3   6   3       28.70       28.44      0.82 o
  -2   6   3       64.52       72.50      1.20 o
  -1   6   3       49.75       50.03      0.79 o
   0   6   3        0.22        0.28      0.28 o
   1   6   3        3.07        2.72      0.27 o
   2   6   3       27.44       26.70      0.85 o
   3   6   3      275.32      285.96      9.64 o
   4   6   3        5.89        5.67      0.49 o
   5   6   3        4.41        4.65      0.49 o
   6   6   3       36.01       40.38      1.07 o
   7   6   3        3.38        4.41      0.53 o
  -7   7   3        2.04        2.69      0.34 o
  -6   7   3       29.31       27.02      0.70 o
  -5   7   3       26.81       27.26      0.69 o
  -4   7   3       10.57        9.83      0.55 o
  -3   7   3       16.60       15.95      0.64 o
  -2   7   3        9.60        9.84      0.69 o
  -1   7   3       54.23       56.96      1.24 o
   0   7   3       31.64       29.92      0.67 o
   1   7   3       10.14       10.80      0.43 o
   2   7   3       81.63       88.99      3.46 o
   3   7   3       15.45       14.27      0.62 o
   4   7   3        3.42        4.09      0.48 o
   5   7   3        5.59        6.54      0.54 o
   6   7   3        4.28        4.69      0.60 o
   7   7   3       19.99       22.76      1.19 o
  -7   8   3        5.12        5.76      0.56 o
  -6   8   3       16.45       14.64      0.67 o
  -5   8   3       33.75       33.64      0.95 o
  -4   8   3        6.88        6.80      0.51 o
  -3   8   3       64.89       64.84      1.41 o
  -2   8   3       21.31       20.92      1.03 o
  -1   8   3       24.83       24.65      0.62 o
   0   8   3        5.69        5.75      0.38 o
   1   8   3        2.73        2.61      0.34 o
   2   8   3        1.60        1.37      0.41 o
   3   8   3        3.35        2.83      0.45 o
   4   8   3        9.85        9.27      0.57 o
   5   8   3        1.85        1.93      0.46 o
   6   8   3        4.01        4.45      0.53 o
  -6   9   3        1.11        1.29      0.45 o
  -5   9   3        1.25        1.39      0.44 o
  -4   9   3        3.20        2.10      0.45 o
  -3   9   3        2.19        1.68      0.43 o
  -2   9   3       26.87       26.74      1.14 o
  -1   9   3        0.53        0.39      0.38 o
   0   9   3       42.90       41.79      0.89 o
   1   9   3        5.74        6.40      0.49 o
   2   9   3        1.07        0.54      0.41 o
   3   9   3        0.81        0.50      0.41 o
   4   9   3        3.65        3.91      1.36 o
   5   9   3        3.09        3.62      0.88 o
  -5  10   3        0.61        0.50      0.59 o
  -4  10   3        0.12        0.25      0.56 o
  -3  10   3        7.63        6.65      0.84 o
  -2  10   3       51.60       51.05      1.22 o
  -1  10   3       11.53       11.25      0.59 o
   0  10   3        6.64        6.43      0.50 o
   1  10   3       13.14       12.56      1.09 o
   2  10   3        2.41        2.61      0.46 o
   3  10   3        7.21        7.48      0.56 o
   4  10   3        1.49        1.35      0.46 o
  -4  11   3        1.85        1.48      0.65 o
  -3  11   3       34.31       30.92      1.69 o
  -2  11   3        9.64        9.32      0.58 o
  -1  11   3        8.44        8.41      0.56 o
   0  11   3        6.36        6.57      0.75 o
   1  11   3        1.02        0.56      0.58 o
   2  11   3        0.92        0.90      0.72 o
   3  11   3        4.55        4.85      0.53 o
  -2  12   3       22.85       21.33      1.33 o
  -1  12   3        7.00        6.41      0.79 o
   0  12   3        0.42        0.48      0.64 o
  -9   0   4        6.53        9.48      0.90 o
  -8   0   4        0.00       -0.07      0.56 o
  -7   0   4        0.03       -0.31      0.50 o
  -6   0   4       26.88       28.82      1.21 o
  -5   0   4      279.17      265.97      4.44 o
  -4   0   4       22.71       25.47      0.73 o
  -3   0   4      381.13      407.17      9.36 o
  -2   0   4      925.33      984.89     15.47 o
  -1   0   4      148.83      140.26      2.47 o
   0   0   4       21.91       26.60      0.73 o
   1   0   4       55.21       54.07      1.15 o
   2   0   4       21.93       22.99      0.56 o
   3   0   4      162.45      152.51      2.57 o
   4   0   4       46.63       47.14      0.88 o
   5   0   4       11.35        8.98      0.41 o
   6   0   4       98.10       92.54      2.60 o
   7   0   4        3.78        4.26      0.66 o
   8   0   4        0.05        0.03      0.59 o
  -8   1   4       15.84       16.57      0.71 o
  -7   1   4       10.28        9.85      0.57 o
  -6   1   4        9.36        7.79      0.65 o
  -5   1   4      124.49      120.37      1.82 o
  -4   1   4      259.32      238.26      2.83 o
  -3   1   4      524.09      546.27      6.17 o
  -2   1   4      240.54      252.57      2.97 o
  -1   1   4     1100.75     1086.27     12.03 o
   0   1   4       92.16       97.78      1.28 o
   1   1   4      429.57      449.16      5.84 o
   2   1   4       29.88       37.49      0.52 o
   3   1   4       50.14       50.77      0.65 o
   4   1   4       14.64       14.60      0.33 o
   5   1   4       15.45       16.05      0.39 o
   6   1   4        1.35        1.34      0.33 o
   7   1   4       23.59       20.00      0.73 o
   8   1   4        1.44        2.23      0.67 o
  -8   2   4        1.58        1.62      0.44 o
  -7   2   4        4.08        3.97      0.47 o
  -6   2   4        0.17        0.47      0.31 o
  -5   2   4       79.20       74.95      1.25 o
  -4   2   4        9.41        8.87      0.49 o
  -3   2   4      192.79      214.96      2.57 o
  -2   2   4       24.92       32.89      0.80 o
  -1   2   4      226.69      230.06      2.69 o
   0   2   4      244.15      284.87      3.80 o
   1   2   4      254.36      281.86      3.28 o
   2   2   4       98.04       96.54      1.28 o
   3   2   4      270.35      286.01      2.74 o
   4   2   4       60.90       60.88      0.75 o
   5   2   4       42.41       40.97      0.75 o
   6   2   4       13.37       12.77      0.95 o
   7   2   4        1.65        2.21      0.62 o
   8   2   4        7.07        9.85      0.85 o
  -8   3   4       18.82       19.40      1.07 o
  -7   3   4        0.45        0.81      0.41 o
  -6   3   4        8.83        8.60      0.43 o
  -5   3   4       15.60       15.93      0.53 o
  -4   3   4        0.53        0.84      0.30 o
  -3   3   4       80.62       83.08      1.41 o
  -2   3   4       58.27       64.81      0.84 o
  -1   3   4       55.54       68.35      0.87 o
   0   3   4      127.29      120.58      1.77 o
   1   3   4      318.05      343.26      3.95 o
   2   3   4       36.32       44.27      2.00 o
   3   3   4       59.09       62.56      0.92 o
   4   3   4       72.38       67.05      1.48 o
   5   3   4       23.70       21.10      0.58 o
   6   3   4        3.35        3.79      0.37 o
   7   3   4        4.63        4.58      0.49 o
   8   3   4        2.07        2.36      0.67 o
  -8   4   4        4.22        5.19      0.52 o
  -7   4   4        0.44        0.26      0.32 o
  -6   4   4        4.80        4.15      0.37 o
  -5   4   4       47.01       43.58      1.06 o
  -4   4   4        8.23        7.64      0.40 o
  -3   4   4       27.74       24.99      0.61 o
  -2   4   4       73.92       79.03      1.12 o
  -1   4   4       80.16       78.53      1.39 o
   0   4   4      812.73      851.52     10.85 o
   1   4   4      601.15      591.78      6.65 o
   2   4   4      147.69      144.75      1.81 o
   3   4   4      137.36      128.01      1.88 o
   4   4   4       80.13       79.45      1.61 o
   5   4   4        7.53        7.96      0.43 o
   6   4   4        1.29        1.47      0.34 o
   7   4   4        2.83        3.00      0.48 o
  -8   5   4        1.64        1.71      0.91 o
  -7   5   4        3.10        2.50      0.37 o
  -6   5   4       11.77       10.99      0.47 o
  -5   5   4       17.64       15.12      0.52 o
  -4   5   4        7.15        8.67      0.42 o
  -3   5   4       13.41       15.92      0.70 o
  -2   5   4       56.60       64.86      0.95 o
  -1   5   4      151.20      153.23      2.15 o
   0   5   4       48.26       53.94      0.96 o
   1   5   4      168.86      172.33      2.43 o
   2   5   4      484.12      484.59      6.71 o
   3   5   4       31.91       29.23      0.83 o
   4   5   4       22.45       22.38      1.24 o
   5   5   4        8.29        7.73      0.53 o
   6   5   4        9.94       11.78      0.62 o
   7   5   4       11.75       14.26      0.68 o
  -7   6   4        0.50        1.07      0.34 o
  -6   6   4       15.80       15.68      0.54 o
  -5   6   4       33.50       32.53      0.75 o
  -4   6   4       10.72       10.16      0.54 o
  -3   6   4       55.11       56.11      1.07 o
  -2   6   4       70.82       75.50      1.24 o
  -1   6   4       20.66       20.38      0.47 o
   0   6   4       30.58       31.84      0.69 o
   1   6   4       65.22       65.99      1.67 o
   2   6   4        6.76        6.54      0.38 o
   3   6   4       31.94       29.23      1.26 o
   4   6   4       14.65       15.37      0.64 o
   5   6   4       14.45       16.24      1.62 o
   6   6   4        3.27        3.13      0.49 o
   7   6   4        1.53        0.76      0.45 o
  -7   7   4        2.16        1.98      0.38 o
  -6   7   4        7.01        6.71      0.43 o
  -5   7   4       14.21       14.04      0.52 o
  -4   7   4        4.65        4.04      0.46 o
  -3   7   4       30.94       30.07      1.24 o
  -2   7   4      159.82      157.43      2.81 o
  -1   7   4       30.34       30.16      0.59 o
   0   7   4        5.70        4.56      0.36 o
   1   7   4        1.47        1.38      0.32 o
   2   7   4        1.74        1.33      0.40 o
   3   7   4        8.03        7.26      0.72 o
   4   7   4        1.04        0.96      0.43 o
   5   7   4        8.92        8.72      1.06 o
   6   7   4        7.63        9.35      0.62 o
  -7   8   4        0.25        0.45      0.63 o
  -6   8   4        5.86        6.24      0.53 o
  -5   8   4        7.36        6.73      0.53 o
  -4   8   4        2.26        2.53      0.62 o
  -3   8   4       75.33       70.68      2.36 o
  -2   8   4       25.69       27.38      1.17 o
  -1   8   4        2.96        3.04      0.35 o
   0   8   4       26.35       25.17      0.63 o
   1   8   4        7.32        6.63      0.40 o
   2   8   4        1.20        1.13      0.40 o
   3   8   4        2.34        2.44      0.44 o
   4   8   4        7.97        9.27      0.83 o
   5   8   4        5.08        5.40      0.77 o
   6   8   4        8.81        9.93      0.91 o
  -6   9   4        1.04        0.57      0.61 o
  -5   9   4        2.46        2.55      0.46 o
  -4   9   4        6.27        6.50      0.53 o
  -3   9   4       11.50       10.46      0.58 o
  -2   9   4       26.07       24.40      0.80 o
  -1   9   4        2.87        2.66      0.43 o
   0   9   4       12.72       11.61      0.61 o
   1   9   4       20.40       18.57      0.69 o
   2   9   4        5.87        5.67      0.50 o
   3   9   4        3.51        3.13      0.52 o
   4   9   4        4.00        4.51      0.52 o
   5   9   4        9.80        9.72      0.63 o
  -5  10   4        1.11        1.17      0.63 o
  -4  10   4        0.62        0.28      0.42 o
  -3  10   4       10.46        9.83      0.88 o
  -2  10   4        0.86        0.45      0.41 o
  -1  10   4       10.32       10.05      0.60 o
   0  10   4        3.79        3.43      0.46 o
   1  10   4        6.85        7.84      0.60 o
   2  10   4        0.67        0.14      0.41 o
   3  10   4        2.10        2.80      0.50 o
   4  10   4        4.12        5.07      0.84 o
  -3  11   4        9.21        8.59      1.67 o
  -2  11   4        6.06        6.12      0.53 o
  -1  11   4        0.23        0.12      0.40 o
   0  11   4        5.16        4.45      0.71 o
   1  11   4        0.54        0.70      0.61 o
   2  11   4        4.75        5.13      0.53 o
   3  11   4        4.83        4.24      0.76 o
  -8   0   5        7.80        8.50      0.81 o
  -7   0   5       18.88       17.68      0.99 o
  -6   0   5       50.94       51.33      1.71 o
  -5   0   5      415.11      382.86      6.25 o
  -4   0   5        2.99        2.03      0.38 o
  -3   0   5      816.88      855.64     13.50 o
  -2   0   5      391.18      401.26      6.50 o
  -1   0   5      188.53      185.92      3.18 o
   0   0   5       20.02       19.88      0.62 o
   1   0   5       79.75       86.87      1.66 o
   2   0   5      183.85      177.05      2.50 o
   3   0   5        5.10        5.14      0.35 o
   4   0   5       43.14       46.18      0.91 o
   5   0   5       69.35       65.36      1.33 o
   6   0   5        6.16        5.08      0.67 o
  -8   1   5       12.39       13.88      0.94 o
  -7   1   5        0.51        0.57      0.40 o
  -6   1   5       81.58       79.95      1.66 o
  -5   1   5       26.99       27.61      0.65 o
  -4   1   5       52.91       47.39      0.76 o
  -3   1   5      415.19      419.09      4.80 o
  -2   1   5       12.78       15.75      0.40 o
  -1   1   5       89.28       85.06      1.15 o
   0   1   5       22.56       24.38      0.56 o
   1   1   5      109.32      128.50      2.23 o
   2   1   5      180.56      190.65      2.06 o
   3   1   5        1.71        2.14      0.22 o
   4   1   5      114.22      112.33      1.21 o
   5   1   5       54.34       49.54      0.72 o
   6   1   5       14.68       13.34      0.66 o
   7   1   5        9.07        9.02      0.79 o
  -8   2   5       33.01       35.68      1.01 o
  -7   2   5        1.32        1.94      0.44 o
  -6   2   5       20.99       20.82      0.58 o
  -5   2   5      480.52      446.13      5.94 o
  -4   2   5       21.09       19.33      0.46 o
  -3   2   5       16.98       19.00      0.45 o
  -2   2   5       16.12       23.00      0.48 o
  -1   2   5       15.54       18.85      0.39 o
   0   2   5      542.02      597.24      7.69 o
   1   2   5       88.18       95.41      1.46 o
   2   2   5      158.55      164.28      2.02 o
   3   2   5       39.29       37.17      0.78 o
   4   2   5      112.35      107.81      1.19 o
   5   2   5       28.92       27.29      1.24 o
   6   2   5       12.97       12.82      0.60 o
   7   2   5        1.48        1.71      0.59 o
   8   2   5       14.98       16.49      1.00 o
  -8   3   5        2.81        2.69      0.48 o
  -7   3   5       15.85       18.36      0.72 o
  -6   3   5       38.26       34.18      0.76 o
  -5   3   5      114.09      113.70      1.75 o
  -4   3   5      141.17      142.58      2.10 o
  -3   3   5       19.84       18.63      0.45 o
  -2   3   5       60.68       72.26      0.91 o
  -1   3   5      358.55      366.16      3.77 o
   0   3   5      218.04      222.14      3.04 o
   1   3   5      129.65      134.09      2.11 o
   2   3   5       94.23       94.21      1.51 o
   3   3   5        2.93        2.70      0.33 o
   4   3   5      297.79      305.37      5.05 o
   5   3   5       24.52       23.51      0.66 o
   6   3   5        1.05        0.76      0.33 o
   7   3   5        9.85       10.28      0.86 o
   8   3   5        0.78        1.56      0.66 o
  -8   4   5        1.89        1.79      0.45 o
  -7   4   5       12.30       12.47      0.50 o
  -6   4   5        7.04        5.69      0.42 o
  -5   4   5       69.97       62.69      1.11 o
  -4   4   5       13.27       12.72      0.46 o
  -3   4   5       42.07       45.16      0.74 o
  -2   4   5       11.69       13.68      0.39 o
  -1   4   5       34.75       37.82      0.65 o
   0   4   5      268.06      283.67      3.81 o
   1   4   5      300.75      324.36      5.01 o
   2   4   5       38.13       40.06      0.97 o
   3   4   5      615.37      589.73      7.63 o
   4   4   5       64.31       63.61      1.37 o
   5   4   5        2.51        2.76      0.45 o
   6   4   5        1.05        1.41      0.57 o
   7   4   5        8.46        8.38      0.57 o
  -8   5   5        7.50        8.63      0.59 o
  -7   5   5        7.71        8.10      0.73 o
  -6   5   5       17.78       16.04      0.54 o
  -5   5   5        6.19        6.05      0.40 o
  -4   5   5        8.90        6.96      0.40 o
  -3   5   5       80.51       80.97      1.64 o
  -2   5   5       70.83       76.27      0.96 o
  -1   5   5      119.48      126.31      1.62 o
   0   5   5      114.13      115.68      1.73 o
   1   5   5       59.63       63.40      1.08 o
   2   5   5       70.61       75.57      1.35 o
   3   5   5       39.88       38.43      2.25 o
   4   5   5       22.67       21.43      0.73 o
   5   5   5       10.94       10.52      0.90 o
   6   5   5        3.95        4.58      0.51 o
   7   5   5        0.29        0.27      0.62 o
  -7   6   5        1.88        1.91      0.36 o
  -6   6   5       13.92       12.82      0.51 o
  -5   6   5       30.45       29.13      0.86 o
  -4   6   5       27.58       26.32      0.66 o
  -3   6   5       86.99       87.61      2.09 o
  -2   6   5      108.87      108.63      1.66 o
  -1   6   5       26.59       27.82      0.78 o
   0   6   5       77.74       76.74      1.25 o
   1   6   5      362.61      346.55      4.61 o
   2   6   5       26.56       28.64      0.81 o
   3   6   5        2.70        2.90      0.44 o
   4   6   5        4.79        4.60      0.48 o
   5   6   5        3.92        3.57      0.48 o
   6   6   5       12.50       14.10      0.67 o
   7   6   5        1.35        0.85      0.66 o
  -7   7   5        3.56        2.71      0.39 o
  -6   7   5        1.76        1.52      0.39 o
  -5   7   5        5.35        5.47      0.40 o
  -4   7   5        0.56        0.55      0.40 o
  -3   7   5        3.35        3.75      0.45 o
  -2   7   5      131.96      126.58      2.35 o
  -1   7   5       65.25       71.12      1.04 o
   0   7   5        7.89        7.26      0.46 o
   1   7   5       71.95       64.94      1.27 o
   2   7   5       90.37       83.66      2.80 o
   3   7   5        1.17        0.52      0.39 o
   4   7   5        1.23        0.51      0.42 o
   5   7   5        8.63       10.47      1.18 o
   6   7   5        2.24        2.75      0.50 o
  -6   8   5        0.96        1.24      0.44 o
  -5   8   5       13.08       11.79      0.84 o
  -4   8   5        1.71        2.68      0.45 o
  -3   8   5       27.67       27.28      1.45 o
  -2   8   5        5.87        6.63      0.51 o
  -1   8   5       31.24       31.02      0.71 o
   0   8   5       26.89       23.97      0.71 o
   1   8   5       11.27       12.19      0.54 o
   2   8   5        4.64        4.42      0.48 o
   3   8   5        9.30        9.22      1.62 o
   4   8   5        5.09        6.33      0.54 o
   5   8   5        2.22        1.98      0.48 o
  -5   9   5        2.21        1.79      0.60 o
  -4   9   5        4.39        4.81      0.50 o
  -3   9   5        1.11        1.10      0.42 o
  -2   9   5        2.79        2.99      0.46 o
  -1   9   5        1.26        2.06      0.43 o
   0   9   5        2.67        2.55      0.43 o
   1   9   5        6.76        5.28      0.49 o
   2   9   5        0.19        0.57      0.41 o
   3   9   5        6.18        6.47      0.54 o
   4   9   5        4.31        5.47      0.55 o
  -4  10   5        0.44        0.09      0.41 o
  -3  10   5        0.45        0.61      0.42 o
  -2  10   5        0.18        0.12      0.42 o
  -1  10   5        3.77        4.55      0.50 o
   0  10   5        0.14        0.38      0.54 o
   1  10   5        6.63        6.73      0.54 o
   2  10   5        1.66        1.97      0.50 o
   3  10   5        5.36        7.15      0.58 o
  -3  11   5        2.73        2.74      0.47 o
  -2  11   5        2.59        2.68      0.47 o
  -1  11   5        1.92        1.21      0.44 o
   0  11   5        5.25        5.37      0.74 o
   1  11   5        0.22        0.03      0.59 o
   2  11   5        2.03        2.26      0.49 o
  -8   0   6        0.96        0.73      0.57 o
  -7   0   6        0.66       -0.18      0.53 o
  -6   0   6       64.76       66.52      2.05 o
  -5   0   6        5.35        5.39      0.45 o
  -4   0   6        0.68        1.61      0.37 o
  -3   0   6        1.55        2.52      0.38 o
  -2   0   6      323.31      333.27      5.94 o
  -1   0   6        9.71        8.37      0.45 o
   0   0   6      126.99      125.35      2.26 o
   1   0   6      260.80      269.39      8.91 o
   2   0   6      106.15      108.69      2.02 o
   3   0   6       29.11       29.43      0.66 o
   4   0   6        9.28        9.55      0.42 o
   5   0   6       35.04       31.80      0.71 o
  -8   1   6        1.93        2.30      0.47 o
  -7   1   6       12.34       12.20      0.62 o
  -6   1   6       15.61       16.05      0.65 o
  -5   1   6       95.92       91.13      1.46 o
  -4   1   6       59.98       58.36      0.88 o
  -3   1   6       85.40       88.36      1.20 o
  -2   1   6      182.52      185.98      2.26 o
  -1   1   6      143.93      147.74      1.84 o
   0   1   6       97.83      105.48      1.45 o
   1   1   6      201.63      216.72      2.98 o
   2   1   6      181.62      194.97      2.35 o
   3   1   6       21.43       20.75      0.42 o
   4   1   6      223.98      229.61      2.60 o
   5   1   6       94.32       87.02      1.35 o
   6   1   6        2.39        1.94      0.41 o
  -8   2   6        0.45       -0.06      0.40 o
  -7   2   6       13.69       13.55      1.19 o
  -6   2   6        8.32        7.97      0.42 o
  -5   2   6      194.63      185.33      2.65 o
  -4   2   6       11.21        9.75      0.36 o
  -3   2   6       72.26       75.60      1.07 o
  -2   2   6      125.92      131.51      1.67 o
  -1   2   6       82.38       81.32      1.00 o
   0   2   6       68.50       75.38      1.22 o
   1   2   6       71.42       79.80      1.28 o
   2   2   6      107.47      110.74      1.67 o
   3   2   6      314.63      299.37      4.02 o
   4   2   6       36.08       38.12      0.78 o
   5   2   6        3.54        3.25      0.36 o
   6   2   6        4.80        5.56      1.25 o
   7   2   6       16.66       16.27      0.97 o
  -8   3   6        8.08        8.21      0.58 o
  -7   3   6        1.50        1.00      0.51 o
  -6   3   6       59.28       56.34      1.04 o
  -5   3   6        3.11        4.10      0.37 o
  -4   3   6      101.87       91.98      2.15 o
  -3   3   6       22.68       22.60      0.49 o
  -2   3   6       25.00       27.01      0.75 o
  -1   3   6      110.83      106.80      1.25 o
   0   3   6       55.12       57.55      1.00 o
   1   3   6       16.46       15.99      0.49 o
   2   3   6       92.86       92.65      1.48 o
   3   3   6       66.10       58.88      1.05 o
   4   3   6       38.79       37.29      1.22 o
   5   3   6       18.07       18.43      1.35 o
   6   3   6        0.23        0.33      0.40 o
   7   3   6       30.56       31.93      0.94 o
  -8   4   6        0.82        1.04      0.44 o
  -7   4   6        6.73        6.86      0.54 o
  -6   4   6        1.98        2.36      0.35 o
  -5   4   6      211.43      194.20      2.78 o
  -4   4   6       38.18       38.53      1.64 o
  -3   4   6       11.28       10.44      0.37 o
  -2   4   6       59.37       56.83      0.77 o
  -1   4   6        0.93        1.04      0.26 o
   0   4   6      113.54      113.41      1.70 o
   1   4   6       23.96       25.29      0.73 o
   2   4   6       42.42       44.95      1.01 o
   3   4   6       22.34       24.38      1.03 o
   4   4   6       35.59       34.64      0.94 o
   5   4   6        6.72        6.70      0.53 o
   6   4   6       18.06       19.23      1.00 o
   7   4   6        0.99        1.82      0.67 o
  -8   5   6        1.30        1.05      0.63 o
  -7   5   6        0.02        0.19      0.40 o
  -6   5   6        6.75        5.83      0.41 o
  -5   5   6       49.56       49.86      0.96 o
  -4   5   6       43.26       41.11      0.84 o
  -3   5   6       48.69       50.10      0.94 o
  -2   5   6      172.69      172.86      2.13 o
  -1   5   6      101.14       98.22      1.32 o
   0   5   6      128.79      129.70      1.91 o
   1   5   6       28.70       34.93      1.86 o
   2   5   6       28.29       26.42      0.73 o
   3   5   6        7.74        7.34      0.51 o
   4   5   6        8.01        8.11      0.53 o
   5   5   6       34.98       38.99      1.63 o
   6   5   6        2.41        2.43      0.50 o
   7   5   6        1.89        1.89      0.48 o
  -7   6   6        3.67        4.00      0.40 o
  -6   6   6        1.59        1.03      0.34 o
  -5   6   6        9.96        9.61      0.45 o
  -4   6   6       17.62       17.00      0.67 o
  -3   6   6      113.24      115.25      2.18 o
  -2   6   6      174.44      183.90      2.61 o
  -1   6   6       56.22       53.47      0.85 o
   0   6   6      147.85      152.07      2.19 o
   1   6   6      295.57      283.53      5.58 o
   2   6   6       11.57        9.14      0.43 o
   3   6   6        5.11        5.58      0.60 o
   4   6   6       11.24       10.36      0.58 o
   5   6   6        1.40        0.92      0.43 o
   6   6   6        2.85        2.79      0.49 o
  -7   7   6        3.52        4.44      0.51 o
  -6   7   6        3.15        3.54      0.48 o
  -5   7   6        3.99        3.94      0.66 o
  -4   7   6        1.73        2.00      0.44 o
  -3   7   6       25.35       24.35      1.10 o
  -2   7   6       28.95       26.71      1.17 o
  -1   7   6       16.07       15.80      0.44 o
   0   7   6        1.41        1.14      0.33 o
   1   7   6       22.51       18.27      1.02 o
   2   7   6       58.70       54.89      1.92 o
   3   7   6        1.12        1.29      0.42 o
   4   7   6        3.85        4.70      0.58 o
   5   7   6       10.90       11.20      0.63 o
   6   7   6        0.39        1.31      0.68 o
  -6   8   6        5.41        4.51      0.51 o
  -5   8   6        2.43        2.07      0.49 o
  -4   8   6        1.73        1.14      0.42 o
  -3   8   6        3.61        3.92      0.62 o
  -2   8   6       33.59       32.42      0.92 o
  -1   8   6       47.79       50.19      0.96 o
   0   8   6       10.37        8.22      0.43 o
   1   8   6       48.83       45.04      0.89 o
   2   8   6        8.02        6.98      0.53 o
   3   8   6        2.76        2.62      0.77 o
   4   8   6        3.55        3.81      0.50 o
   5   8   6        5.37        4.82      0.53 o
  -5   9   6        8.96        9.84      0.61 o
  -4   9   6        1.41        1.65      0.50 o
  -3   9   6        2.56        2.50      0.46 o
  -2   9   6        1.76        1.52      0.44 o
  -1   9   6       18.59       18.34      0.71 o
   0   9   6        0.85        0.51      0.41 o
   1   9   6        1.53        1.43      0.42 o
   2   9   6        0.20        0.20      0.39 o
   3   9   6        2.75        2.77      0.93 o
   4   9   6        5.84        8.24      0.59 o
  -4  10   6        4.99        5.37      0.76 o
  -3  10   6        0.62        0.64      0.50 o
  -2  10   6        1.37        1.25      0.46 o
  -1  10   6        4.34        4.65      0.71 o
   0  10   6        1.51        1.60      0.45 o
   1  10   6        2.50        3.10      0.47 o
   2  10   6        1.14        1.99      0.46 o
   3  10   6        9.69       12.54      1.32 o
  -2  11   6        0.53        0.67      0.46 o
  -1  11   6        4.10        5.36      0.54 o
   0  11   6        1.06        0.73      0.61 o
   1  11   6        0.03        0.82      0.64 o
  -8   0   7       39.53       41.73      1.59 o
  -7   0   7        0.02        0.37      0.54 o
  -6   0   7        1.79        1.90      0.61 o
  -5   0   7        1.86        2.03      0.57 o
  -4   0   7       86.47       85.56      2.14 o
  -3   0   7        4.58        4.23      0.41 o
  -2   0   7       69.94       83.72      1.63 o
  -1   0   7        0.08        0.00      0.32 o
   0   0   7      129.40      148.95      2.63 o
   1   0   7      292.96      307.74      6.56 o
   2   0   7        1.21        1.83      0.42 o
   3   0   7       29.13       31.79      0.87 o
   4   0   7       62.73       60.72      1.56 o
   5   0   7       22.45       24.18      1.16 o
  -8   1   7        1.61        1.66      0.45 o
  -7   1   7       13.59       14.61      0.65 o
  -6   1   7        1.43        2.45      0.78 o
  -5   1   7        5.08        6.20      0.39 o
  -4   1   7       46.13       46.25      0.76 o
  -3   1   7       22.43       21.18      0.48 o
  -2   1   7       46.54       45.07      0.73 o
  -1   1   7       13.62       17.16      0.43 o
   0   1   7       93.85       90.97      1.10 o
   1   1   7      159.28      166.75      2.37 o
   2   1   7      137.30      140.58      3.05 o
   3   1   7       98.34       98.30      1.33 o
   4   1   7       35.47       36.06      0.72 o
   5   1   7       40.33       38.27      0.81 o
   6   1   7       13.09       13.85      0.88 o
  -8   2   7        7.55        7.44      0.56 o
  -7   2   7        1.89        1.78      0.44 o
  -6   2   7       14.28       15.92      0.53 o
  -5   2   7       25.47       27.30      0.66 o
  -4   2   7        5.10        5.23      0.39 o
  -3   2   7       39.82       39.53      0.68 o
  -2   2   7      512.64      509.54      5.79 o
  -1   2   7       26.42       27.60      0.50 o
   0   2   7       90.99       97.47      1.64 o
   1   2   7        3.84        3.85      0.34 o
   2   2   7       15.09       14.02      0.63 o
   3   2   7      187.20      186.39      2.63 o
   4   2   7       58.57       56.77      1.37 o
   5   2   7       10.91       11.69      0.60 o
   6   2   7        3.48        2.60      0.63 o
  -8   3   7        0.82        1.28      0.45 o
  -7   3   7        0.79        0.47      0.40 o
  -6   3   7        8.98        8.90      0.44 o
  -5   3   7       37.38       36.29      0.78 o
  -4   3   7      126.34      118.35      3.38 o
  -3   3   7      116.89      111.93      1.52 o
  -2   3   7        6.03        6.22      0.46 o
  -1   3   7      108.94       98.83      1.32 o
   0   3   7       32.91       31.16      0.68 o
   1   3   7       37.00       36.73      0.76 o
   2   3   7       38.33       36.88      0.76 o
   3   3   7       86.70       83.67      1.35 o
   4   3   7        5.55        5.42      0.48 o
   5   3   7       17.53       19.55      1.27 o
   6   3   7        7.80        7.63      0.55 o
   7   3   7        6.31        5.95      0.76 o
  -8   4   7       12.69       13.12      1.10 o
  -7   4   7        9.13        9.73      0.89 o
  -6   4   7       18.02       17.91      0.57 o
  -5   4   7       28.30       31.05      0.88 o
  -4   4   7       50.28       48.72      0.93 o
  -3   4   7      114.40      111.77      1.70 o
  -2   4   7      187.69      183.34      2.24 o
  -1   4   7       45.08       46.40      0.76 o
   0   4   7       13.32       13.27      0.46 o
   1   4   7       20.70       20.54      0.84 o
   2   4   7        5.55        5.89      0.38 o
   3   4   7        9.58        9.23      0.66 o
   4   4   7        0.29        0.09      0.38 o
   5   4   7        4.93        5.14      0.50 o
   6   4   7        3.25        2.43      0.46 o
   7   4   7       11.58       13.50      0.95 o
  -8   5   7        9.22        9.99      0.88 o
  -7   5   7        3.92        4.10      0.40 o
  -6   5   7        2.78        3.03      0.37 o
  -5   5   7       21.77       23.01      0.77 o
  -4   5   7       25.28       27.26      0.83 o
  -3   5   7       72.37       72.68      1.52 o
  -2   5   7      163.34      163.11      2.11 o
  -1   5   7       19.09       20.59      0.49 o
   0   5   7       15.45       14.08      0.48 o
   1   5   7       25.59       20.27      0.56 o
   2   5   7       62.63       53.47      1.36 o
   3   5   7        6.04        6.62      0.51 o
   4   5   7       10.55        8.78      0.57 o
   5   5   7       15.23       16.32      1.47 o
   6   5   7        0.13       -0.08      0.43 o
  -7   6   7        8.66        7.96      0.57 o
  -6   6   7        1.57        1.29      0.44 o
  -5   6   7        2.18        1.95      0.44 o
  -4   6   7        8.82        8.37      0.92 o
  -3   6   7       29.67       29.61      1.37 o
  -2   6   7       44.96       44.89      1.22 o
  -1   6   7       63.29       62.15      0.95 o
   0   6   7       26.06       20.08      0.56 o
   1   6   7       46.28       45.41      1.59 o
   2   6   7       17.36       14.92      0.67 o
   3   6   7        2.68        3.24      0.64 o
   4   6   7       33.79       33.71      1.54 o
   5   6   7        5.67        7.21      0.66 o
   6   6   7        0.44        0.61      0.66 o
  -7   7   7        5.19        4.70      0.73 o
  -6   7   7        5.15        4.62      0.50 o
  -5   7   7        5.67        6.22      0.79 o
  -4   7   7        1.69        1.27      0.43 o
  -3   7   7        4.59        4.45      0.48 o
  -2   7   7        7.75        8.93      0.69 o
  -1   7   7        1.90        1.93      0.34 o
   0   7   7       62.46       57.79      1.04 o
   1   7   7        9.28        8.59      0.43 o
   2   7   7       83.04       86.49      5.21 o
   3   7   7        3.64        4.91      0.71 o
   4   7   7        0.90        1.63      0.45 o
   5   7   7        5.19        4.64      0.52 o
  -6   8   7        1.63        1.99      0.47 o
  -5   8   7        3.45        3.50      0.51 o
  -4   8   7        0.96        1.37      0.43 o
  -3   8   7        3.52        3.60      0.47 o
  -2   8   7       14.15       14.38      0.65 o
  -1   8   7       26.00       26.94      0.83 o
   0   8   7        6.19        6.74      0.42 o
   1   8   7       71.13       67.59      1.18 o
   2   8   7       16.81       19.63      0.74 o
   3   8   7       24.02       25.11      0.84 o
   4   8   7        0.12        0.45      0.44 o
  -5   9   7        1.18        1.32      0.46 o
  -4   9   7        3.17        2.80      0.48 o
  -3   9   7        1.46        1.29      0.55 o
  -2   9   7       10.14        9.87      0.59 o
  -1   9   7        9.20        9.62      0.81 o
   0   9   7        1.80        1.74      0.45 o
   1   9   7        0.96        0.57      0.42 o
   2   9   7       18.33       17.58      0.95 o
   3   9   7        5.88        5.93      0.54 o
  -3  10   7        1.09        1.34      0.46 o
  -2  10   7        1.76        2.48      0.69 o
  -1  10   7       11.53       12.64      0.65 o
   0  10   7        2.42        2.28      0.47 o
   1  10   7        1.39        2.53      0.71 o
   2  10   7        2.11        2.45      0.84 o
  -1  11   7        5.70        6.56      0.80 o
   1  11   7        0.66        0.65      0.67 o
  -8   0   8        4.72        5.85      0.76 o
  -7   0   8        1.01        0.72      0.58 o
  -6   0   8        6.32        8.91      0.77 o
  -5   0   8        7.26        6.28      0.47 o
  -4   0   8       81.81       76.74      1.55 o
  -3   0   8        3.97        4.40      0.42 o
  -2   0   8       83.36       82.06      1.61 o
  -1   0   8       34.53       38.08      0.93 o
   0   0   8       79.42       85.62      1.81 o
   1   0   8      176.31      185.40      4.50 o
   2   0   8       32.41       33.04      0.88 o
   3   0   8       95.77       90.94      1.78 o
   4   0   8      221.57      224.37      6.01 o
   5   0   8       12.38       12.58      0.86 o
  -8   1   8        2.32        3.19      0.48 o
  -7   1   8        2.06        2.03      0.44 o
  -6   1   8        4.21        4.14      0.54 o
  -5   1   8       23.03       20.37      0.57 o
  -4   1   8       52.36       45.00      0.75 o
  -3   1   8       25.14       22.54      0.50 o
  -2   1   8        7.21        7.00      0.32 o
  -1   1   8        4.33        5.34      0.36 o
   0   1   8       52.93       56.47      0.87 o
   1   1   8       22.87       23.63      0.60 o
   2   1   8      209.30      216.24      3.00 o
   3   1   8       99.22      100.64      2.35 o
   4   1   8       83.05       84.00      1.19 o
   5   1   8       40.83       40.79      0.85 o
   6   1   8        2.12        1.29      0.60 o
  -8   2   8        0.57        1.16      0.72 o
  -7   2   8        0.05        0.47      0.41 o
  -6   2   8       14.50       13.02      0.49 o
  -5   2   8       62.75       53.85      1.08 o
  -4   2   8       46.11       41.99      0.72 o
  -3   2   8       14.85       16.01      0.43 o
  -2   2   8      181.36      188.19      2.65 o
  -1   2   8       16.46       17.74      0.52 o
   0   2   8       39.95       40.57      0.70 o
   1   2   8       57.41       55.94      1.00 o
   2   2   8        0.70        0.64      0.31 o
   3   2   8        6.97        5.94      0.64 o
   4   2   8       24.77       24.31      0.63 o
   5   2   8       26.31       27.20      1.18 o
   6   2   8        2.94        3.14      0.64 o
  -8   3   8        4.22        5.81      0.54 o
  -7   3   8        4.28        5.20      0.50 o
  -6   3   8        1.43        0.78      0.33 o
  -5   3   8       22.72       24.28      0.63 o
  -4   3   8      102.82       95.67      1.52 o
  -3   3   8      120.21      120.94      1.82 o
  -2   3   8      188.81      184.35      2.95 o
  -1   3   8      189.23      189.03      2.31 o
   0   3   8       36.77       39.73      0.80 o
   1   3   8       39.07       41.34      0.83 o
   2   3   8       86.84       78.47      1.29 o
   3   3   8        4.82        4.82      0.37 o
   4   3   8       16.19       16.28      0.66 o
   5   3   8       13.49       15.12      0.66 o
   6   3   8        0.33        0.28      0.61 o
   7   3   8        3.52        4.98      0.78 o
  -8   4   8        1.54        1.26      0.64 o
  -7   4   8        4.69        5.24      0.51 o
  -6   4   8        5.88        6.20      0.47 o
  -5   4   8      126.81      120.79      4.97 o
  -4   4   8       32.62       30.34      0.87 o
  -3   4   8       71.64       71.81      1.21 o
  -2   4   8      458.63      468.66      6.17 o
  -1   4   8      141.65      138.80      1.77 o
   0   4   8       33.18       32.40      0.71 o
   1   4   8       34.19       30.75      0.70 o
   2   4   8       20.26       17.18      0.53 o
   3   4   8        5.95        5.47      0.39 o
   4   4   8        1.81        2.13      0.43 o
   5   4   8        4.66        5.50      0.51 o
   6   4   8        7.95        8.12      0.79 o
  -7   5   8        1.89        3.28      0.71 o
  -6   5   8        6.21        5.92      0.78 o
  -5   5   8       28.39       27.34      1.21 o
  -4   5   8       60.68       56.78      1.29 o
  -3   5   8        1.86        1.95      0.42 o
  -2   5   8       48.09       48.35      0.80 o
  -1   5   8       39.36       42.86      0.74 o
   0   5   8       66.75       61.67      1.08 o
   1   5   8       76.36       65.80      1.96 o
   2   5   8       17.37       14.17      0.64 o
   3   5   8       23.13       22.69      0.80 o
   4   5   8        7.12        6.64      0.53 o
   5   5   8        0.76        0.80      0.42 o
   6   5   8        0.91        1.78      0.48 o
  -7   6   8        9.53       10.47      0.86 o
  -6   6   8        5.87        6.87      0.54 o
  -5   6   8       20.36       20.68      0.76 o
  -4   6   8       46.72       46.10      1.14 o
  -3   6   8        6.25        6.19      0.72 o
  -2   6   8        0.11       -0.18      0.30 o
  -1   6   8       14.81       14.25      0.43 o
   0   6   8        1.65        0.85      0.31 o
   1   6   8        4.60        3.75      0.36 o
   2   6   8        0.67        1.04      0.33 o
   3   6   8        4.17        5.18      0.50 o
   4   6   8        2.69        3.07      0.48 o
   5   6   8        4.75        5.52      0.54 o
  -6   7   8        1.57        1.66      0.48 o
  -5   7   8        5.90        6.27      0.54 o
  -4   7   8       18.21       19.23      0.74 o
  -3   7   8        4.78        5.39      0.50 o
  -2   7   8        3.16        3.55      0.66 o
  -1   7   8        6.88        6.97      0.42 o
   0   7   8       11.38       11.09      0.50 o
   1   7   8        1.32        1.26      0.34 o
   2   7   8       24.20       21.38      0.92 o
   3   7   8        0.62        0.84      0.42 o
   4   7   8       11.52       12.92      0.65 o
  -5   8   8        3.79        3.25      0.49 o
  -4   8   8        7.97        9.19      0.58 o
  -3   8   8        3.42        3.40      0.48 o
  -2   8   8        6.26        6.13      0.53 o
  -1   8   8        2.40        2.62      0.37 o
   0   8   8        5.84        6.10      0.41 o
   1   8   8       49.38       45.12      0.91 o
   2   8   8        2.73        1.48      0.44 o
   3   8   8        7.89        9.20      0.60 o
   4   8   8       12.25       12.08      0.68 o
  -4   9   8        0.52        0.11      0.42 o
  -3   9   8        6.12        6.68      0.55 o
  -2   9   8        4.55        4.54      0.51 o
  -1   9   8        1.00        1.10      0.44 o
   0   9   8        1.54        1.88      0.37 o
   1   9   8        1.20        0.97      0.42 o
   2   9   8       43.29       38.90      2.66 o
   3   9   8        0.84        1.19      0.46 o
  -2  10   8        1.49        1.69      0.51 o
  -1  10   8        8.68       10.02      1.05 o
   0  10   8        1.81        1.87      0.47 o
   1  10   8        3.92        3.41      0.69 o
   2  10   8        2.18        3.00      0.72 o
  -8   0   9        3.85        3.54      0.69 o
  -7   0   9        2.49        2.31      0.63 o
  -6   0   9        0.08        0.17      0.55 o
  -5   0   9       12.73        9.63      0.52 o
  -4   0   9       65.97       59.36      1.29 o
  -3   0   9        2.40        2.89      0.41 o
  -2   0   9        0.15        0.00      0.34 o
  -1   0   9        1.47        1.46      0.55 o
   0   0   9        3.44        2.50      0.57 o
   1   0   9        1.60        1.45      0.56 o
   2   0   9        0.14        0.25      0.37 o
   3   0   9      129.38      125.95      3.46 o
   4   0   9        0.34        0.34      0.39 o
   5   0   9        9.78       10.11      0.81 o
  -8   1   9        6.36        6.96      0.89 o
  -7   1   9       13.13       13.90      0.65 o
  -6   1   9        3.31        3.54      0.45 o
  -5   1   9        2.93        2.54      0.34 o
  -4   1   9       49.83       42.42      0.73 o
  -3   1   9       19.46       18.64      0.53 o
  -2   1   9       35.74       32.74      0.71 o
  -1   1   9       15.56       15.00      0.49 o
   0   1   9       39.58       38.34      0.78 o
   1   1   9        2.92        2.56      0.33 o
   2   1   9        0.73        1.06      0.35 o
   3   1   9        1.37        1.41      0.33 o
   4   1   9       52.22       53.61      1.94 o
   5   1   9       36.38       38.76      1.71 o
   6   1   9        5.84        5.57      0.75 o
  -8   2   9        8.44        7.63      0.59 o
  -7   2   9        6.19        6.99      0.57 o
  -6   2   9        3.07        2.19      0.35 o
  -5   2   9       47.01       42.60      0.86 o
  -4   2   9       59.32       54.98      1.14 o
  -3   2   9       64.83       61.82      1.08 o
  -2   2   9      121.52      117.27      1.77 o
  -1   2   9       64.36       63.46      1.10 o
   0   2   9       27.83       29.42      0.72 o
   1   2   9      111.02      117.64      1.78 o
   2   2   9        3.11        3.17      0.36 o
   3   2   9        0.72        0.38      0.31 o
   4   2   9        5.96        6.04      0.41 o
   5   2   9        5.79        5.92      0.82 o
   6   2   9       28.79       28.01      1.26 o
  -8   3   9       16.15       20.51      1.11 o
  -7   3   9        5.28        5.86      0.75 o
  -6   3   9        3.48        3.69      0.46 o
  -5   3   9       16.57       15.57      0.65 o
  -4   3   9        0.08        0.08      0.36 o
  -3   3   9       25.83       24.81      0.62 o
  -2   3   9       84.24       84.98      2.72 o
  -1   3   9      226.67      221.57      2.67 o
   0   3   9       23.52       20.47      0.49 o
   1   3   9       54.50       50.08      0.96 o
   2   3   9      201.75      191.76      2.71 o
   3   3   9       34.75       31.24      0.77 o
   4   3   9       18.66       19.76      0.73 o
   5   3   9        4.98        4.00      1.26 o
   6   3   9        9.30        8.50      0.57 o
  -7   4   9        0.70        2.80      0.68 o
  -6   4   9        8.44        8.04      0.55 o
  -5   4   9       30.74       31.42      0.90 o
  -4   4   9        8.09        7.80      0.52 o
  -3   4   9       35.50       34.35      0.75 o
  -2   4   9       15.49       16.64      0.61 o
  -1   4   9       40.96       38.51      0.69 o
   0   4   9       19.59       17.45      0.54 o
   1   4   9       14.60       11.31      0.46 o
   2   4   9        6.19        5.05      0.39 o
   3   4   9        3.16        3.70      0.37 o
   4   4   9       11.03       11.09      0.70 o
   5   4   9       15.74       15.53      0.68 o
   6   4   9       13.38       13.37      0.97 o
  -7   5   9        0.29        0.62      0.42 o
  -6   5   9        0.46        0.77      0.62 o
  -5   5   9       10.73        9.88      0.59 o
  -4   5   9       22.36       20.14      1.02 o
  -3   5   9        1.63        1.37      0.41 o
  -2   5   9        4.27        4.45      0.38 o
  -1   5   9       19.52       20.14      0.50 o
   0   5   9       10.03        8.66      0.52 o
   1   5   9       31.96       30.07      0.70 o
   2   5   9        1.75        2.33      0.35 o
   3   5   9        1.93        1.63      0.44 o
   4   5   9       14.87       17.16      0.85 o
   5   5   9        1.86        1.47      0.45 o
  -7   6   9        2.65        3.67      0.71 o
  -6   6   9       10.01       10.76      0.63 o
  -5   6   9        7.14        6.38      0.55 o
  -4   6   9       46.70       46.40      1.16 o
  -3   6   9        5.85        6.44      0.52 o
  -2   6   9        3.72        4.16      0.38 o
  -1   6   9       17.03       16.99      0.47 o
   0   6   9        0.53        0.30      0.31 o
   1   6   9        1.42        1.46      0.33 o
   2   6   9        1.45        1.56      0.35 o
   3   6   9       12.44       14.06      1.52 o
   4   6   9        2.92        3.93      0.69 o
   5   6   9        2.73        3.30      0.73 o
  -6   7   9        1.60        2.33      0.68 o
  -5   7   9       16.72       16.99      0.72 o
  -4   7   9        3.07        3.33      0.50 o
  -3   7   9       19.55       19.63      0.74 o
  -2   7   9        4.30        4.12      0.71 o
  -1   7   9        1.76        1.82      0.35 o
   0   7   9        2.75        2.86      0.32 o
   1   7   9        3.24        2.93      0.46 o
   2   7   9        0.82        1.81      0.44 o
   3   7   9        1.36        0.53      0.42 o
   4   7   9        4.38        5.28      0.54 o
  -5   8   9        1.84        2.25      0.48 o
  -4   8   9        3.05        3.13      0.50 o
  -3   8   9        0.27        0.68      0.43 o
  -2   8   9        0.22        0.41      0.41 o
  -1   8   9        2.56        3.14      0.40 o
   0   8   9        4.27        4.61      0.35 o
   1   8   9       17.35       15.00      0.93 o
   2   8   9        4.60        4.05      0.50 o
   3   8   9        0.35        0.23      0.44 o
  -3   9   9        8.12        9.57      0.61 o
  -2   9   9        4.46        6.23      0.56 o
  -1   9   9       11.16       13.28      0.67 o
   0   9   9        0.01        0.16      0.34 o
   1   9   9        5.11        4.38      0.50 o
   2   9   9       43.50       42.09      3.27 o
  -1  10   9        5.85        4.01      0.73 o
  -8   0  10        0.07       -0.36      0.57 o
  -7   0  10        0.70        0.98      0.61 o
  -6   0  10        2.78        1.62      0.60 o
  -5   0  10       36.34       32.93      0.93 o
  -4   0  10       14.07       13.05      0.58 o
  -3   0  10       59.78       53.68      1.70 o
  -2   0  10        2.75        3.57      0.62 o
  -1   0  10        0.50        0.26      0.52 o
   0   0  10       30.12       31.38      1.22 o
   1   0  10        0.07        0.07      0.52 o
   2   0  10        2.89        2.63      0.60 o
   3   0  10        0.05       -0.14      0.37 o
   4   0  10       35.06       35.34      2.19 o
   5   0  10        0.89        1.44      0.59 o
  -8   1  10        7.09        7.14      0.56 o
  -7   1  10        3.47        3.97      0.49 o
  -6   1  10        0.60        0.39      0.39 o
  -5   1  10        2.61        2.02      0.41 o
  -4   1  10        9.72        8.90      0.43 o
  -3   1  10       26.70       25.91      0.64 o
  -2   1  10       67.98       68.50      1.17 o
  -1   1  10      234.23      216.40      3.67 o
   0   1  10       48.24       47.48      1.11 o
   1   1  10        0.20        0.32      0.55 o
   2   1  10       71.05       62.74      1.11 o
   3   1  10       44.93       44.06      1.48 o
   4   1  10        0.51        0.75      0.34 o
   5   1  10       17.28       17.38      1.85 o
   6   1  10        2.59        1.43      0.62 o
  -7   2  10        4.43        4.99      0.72 o
  -6   2  10        7.14        7.30      0.82 o
  -5   2  10        1.68        1.68      0.42 o
  -4   2  10        7.13        7.32      0.50 o
  -3   2  10       42.88       40.61      1.02 o
  -2   2  10      155.92      149.25      2.18 o
  -1   2  10       24.80       23.01      0.82 o
   0   2  10        9.25        8.53      0.53 o
   1   2  10        8.00        6.82      0.40 o
   2   2  10        7.59        6.66      0.51 o
   3   2  10       21.75       20.69      0.60 o
   4   2  10       50.32       51.21      2.78 o
   5   2  10        2.06        1.66      0.45 o
   6   2  10        5.44        4.82      0.75 o
  -7   3  10        1.86        1.97      0.64 o
  -6   3  10        0.69        0.98      0.41 o
  -5   3  10        0.08        0.19      0.39 o
  -4   3  10        0.26       -0.03      0.37 o
  -3   3  10        4.49        4.35      0.37 o
  -2   3  10        1.36        1.06      0.32 o
  -1   3  10       63.79       67.39      1.40 o
   0   3  10       40.51       38.82      0.77 o
   1   3  10       49.44       44.56      0.89 o
   2   3  10       15.52       15.93      0.53 o
   3   3  10        0.52        0.77      0.33 o
   4   3  10       13.05       12.61      0.89 o
   5   3  10       26.94       25.85      0.86 o
  -7   4  10       10.45       11.44      0.89 o
  -6   4  10        0.18       -0.08      0.40 o
  -5   4  10        2.19        1.94      0.44 o
  -4   4  10       28.13       27.98      0.85 o
  -3   4  10       21.09       19.74      0.57 o
  -2   4  10       29.63       31.46      0.94 o
  -1   4  10        4.33        3.90      0.36 o
   0   4  10        5.16        4.53      0.40 o
   1   4  10       24.89       25.47      0.65 o
   2   4  10        0.11        0.10      0.31 o
   3   4  10        6.12        5.24      0.40 o
   4   4  10        2.03        2.50      0.48 o
   5   4  10        2.15        2.44      0.48 o
  -7   5  10       10.25       10.30      0.85 o
  -6   5  10        1.29        1.20      0.44 o
  -5   5  10       16.98       17.79      0.72 o
  -4   5  10       29.58       30.61      0.91 o
  -3   5  10       14.35       14.57      0.88 o
  -2   5  10        6.28        5.73      0.40 o
  -1   5  10       58.08       57.19      0.91 o
   0   5  10        3.64        3.49      0.32 o
   1   5  10        4.71        4.46      0.38 o
   2   5  10        9.13        8.66      0.54 o
   3   5  10        1.89        2.17      0.69 o
   4   5  10        5.22        6.07      0.53 o
  -6   6  10        3.09        3.91      0.52 o
  -5   6  10       44.57       46.25      1.18 o
  -4   6  10       28.70       30.68      0.92 o
  -3   6  10       12.56       12.34      0.62 o
  -2   6  10       16.75       16.77      0.56 o
  -1   6  10       22.20       20.74      0.52 o
   0   6  10        2.81        2.81      0.31 o
   1   6  10        1.66        0.92      0.44 o
   2   6  10        3.80        3.62      0.47 o
   3   6  10       11.76       13.60      1.24 o
   4   6  10        9.24        9.71      0.91 o
  -5   7  10        4.63        4.17      0.52 o
  -4   7  10       15.96       15.31      0.69 o
  -3   7  10       22.66       23.87      0.82 o
  -2   7  10        7.60        7.45      0.54 o
  -1   7  10        0.37        0.13      0.33 o
   0   7  10        0.03        0.62      0.29 o
   1   7  10        1.45        1.45      0.35 o
   2   7  10        0.82        1.08      0.43 o
   3   7  10        8.97        9.94      0.61 o
  -4   8  10       34.20       34.32      1.02 o
  -3   8  10        0.06        0.34      0.42 o
  -2   8  10        3.11        4.07      0.51 o
  -1   8  10        0.68        0.38      0.34 o
   0   8  10        1.04        0.75      0.35 o
   1   8  10        1.39        1.24      0.44 o
   2   8  10        2.43        3.07      0.48 o
  -2   9  10        1.56        1.27      0.90 o
  -1   9  10        0.61        0.32      0.46 o
   0   9  10       13.53       15.09      0.57 o
   1   9  10       10.56       11.78      0.63 o
  -7   0  11        6.03        6.22      0.76 o
  -5   0  11       28.69       24.72      1.10 o
  -4   0  11        7.34        6.66      0.71 o
  -3   0  11       27.26       27.12      1.15 o
  -2   0  11      261.93      262.20      6.19 o
  -1   0  11      114.14      115.19      3.04 o
   0   0  11       13.50       13.53      0.87 o
   1   0  11        0.17        0.00      0.51 o
   2   0  11       13.03       14.34      0.89 o
   3   0  11        2.07        2.07      0.62 o
   4   0  11        0.24       -0.05      0.55 o
  -7   1  11        1.78        1.65      0.64 o
  -6   1  11        3.99        4.42      0.68 o
  -5   1  11        2.98        2.56      0.43 o
  -4   1  11       36.97       33.14      0.90 o
  -3   1  11        2.18        2.29      0.42 o
  -2   1  11       12.16       11.10      0.57 o
  -1   1  11      350.62      352.87      5.75 o
   0   1  11      130.59      132.11      2.41 o
   1   1  11       18.61       17.84      0.68 o
   2   1  11       36.72       34.99      0.78 o
   3   1  11       19.72       19.06      0.59 o
   4   1  11        9.79        9.32      0.46 o
   5   1  11        1.43        2.37      0.48 o
  -7   2  11        1.04        0.75      0.62 o
  -6   2  11        4.02        3.43      0.67 o
  -5   2  11       13.11       13.88      0.89 o
  -4   2  11       24.05       23.79      0.94 o
  -3   2  11        0.06       -0.10      0.30 o
  -2   2  11       49.87       51.25      1.18 o
  -1   2  11       14.51       13.68      0.61 o
   0   2  11       14.83       14.68      0.90 o
   1   2  11        2.45        1.70      0.34 o
   2   2  11        8.06        7.97      0.52 o
   3   2  11        8.93        8.94      0.46 o
   4   2  11       35.28       36.06      2.07 o
   5   2  11        1.55        1.37      0.45 o
  -7   3  11        2.50        3.11      0.68 o
  -6   3  11        4.33        4.21      0.49 o
  -5   3  11        3.31        3.55      0.47 o
  -4   3  11        0.20        0.12      0.38 o
  -3   3  11       14.59       14.64      0.51 o
  -2   3  11        1.08        0.85      0.32 o
  -1   3  11        5.99        5.45      0.39 o
   0   3  11       20.24       17.43      0.55 o
   1   3  11        7.80        6.81      0.42 o
   2   3  11        1.37        2.07      0.37 o
   3   3  11        3.20        4.01      0.40 o
   4   3  11        0.21        0.20      0.60 o
   5   3  11       25.76       28.57      1.30 o
  -6   4  11        8.32        8.72      0.75 o
  -5   4  11       11.08       11.89      0.62 o
  -4   4  11       12.75       12.48      0.62 o
  -3   4  11        6.61        6.69      0.41 o
  -2   4  11        3.22        2.81      0.43 o
  -1   4  11        0.98        0.59      0.32 o
   0   4  11        1.45        1.14      0.29 o
   1   4  11       14.16       12.85      0.50 o
   2   4  11        1.54        1.35      0.35 o
   3   4  11       12.49       13.17      0.71 o
   4   4  11       24.75       25.28      0.87 o
  -6   5  11        1.32        1.79      0.47 o
  -5   5  11        0.29        0.94      0.44 o
  -4   5  11        1.68        2.04      0.89 o
  -3   5  11        1.46        0.97      0.44 o
  -2   5  11        0.13        0.13      0.31 o
  -1   5  11        3.75        4.08      0.33 o
   0   5  11        4.08        3.77      0.33 o
   1   5  11        3.40        3.97      0.39 o
   2   5  11       26.52       25.52      1.18 o
   3   5  11        7.66        6.01      0.52 o
   4   5  11        0.71        0.64      0.64 o
  -5   6  11        0.86        0.69      0.44 o
  -4   6  11       10.62       11.00      0.94 o
  -3   6  11       17.92       17.95      0.72 o
  -2   6  11       17.77       20.17      0.60 o
  -1   6  11        3.27        3.51      0.33 o
   0   6  11        2.84        3.16      0.33 o
   1   6  11        6.99        6.81      0.43 o
   2   6  11        0.60        0.96      0.43 o
   3   6  11        5.28        4.92      0.54 o
  -4   7  11        5.21        5.83      0.55 o
  -3   7  11        1.67        2.19      0.58 o
  -2   7  11        0.30        0.42      0.42 o
  -1   7  11       27.75       30.17      0.75 o
   0   7  11       24.04       27.15      0.96 o
   1   7  11        0.05        0.47      0.34 o
   2   7  11        7.01        8.47      0.76 o
  -3   8  11        2.19        2.31      0.48 o
  -2   8  11        5.44        6.49      0.56 o
  -1   8  11        4.57        4.87      0.54 o
   0   8  11        0.97        0.86      0.49 o
   1   8  11        0.87        1.05      0.61 o
   0   9  11        4.87        5.80      0.70 o
  -5   0  12        0.87        1.49      0.60 o
  -4   0  12        0.46        0.06      0.56 o
  -3   0  12       49.42       48.52      1.63 o
  -2   0  12       36.72       37.27      1.39 o
  -1   0  12       14.84       14.49      0.90 o
   0   0  12       88.43       88.43      2.49 o
   1   0  12        1.97        2.20      0.61 o
   2   0  12        7.27        7.65      0.76 o
   3   0  12       20.61       21.06      1.08 o
   4   0  12        0.05        0.16      0.60 o
  -5   1  12        0.43        0.22      0.55 o
  -4   1  12       12.67       12.16      0.88 o
  -3   1  12        1.37        1.63      0.42 o
  -2   1  12       33.94       36.40      0.97 o
  -1   1  12       34.79       36.25      1.14 o
   0   1  12       95.28       91.59      3.02 o
   1   1  12       17.48       16.80      0.68 o
   2   1  12        1.05        0.90      0.41 o
   3   1  12        1.44        1.73      0.44 o
   4   1  12        9.04       10.60      0.61 o
   5   1  12        1.47        0.92      0.76 o
  -7   2  12       17.84       20.37      1.11 o
  -6   2  12        0.38        0.83      0.60 o
  -5   2  12        0.46        1.12      0.58 o
  -4   2  12        8.58        7.80      0.53 o
  -3   2  12        3.54        3.72      0.46 o
  -2   2  12        2.19        1.95      0.43 o
  -1   2  12       22.61       22.16      0.82 o
   0   2  12       28.77       29.81      1.74 o
   1   2  12       12.39       11.20      0.59 o
   2   2  12        0.61        0.57      0.32 o
   3   2  12        2.81        1.93      0.36 o
   4   2  12        3.06        3.12      0.49 o
  -6   3  12        6.07        6.73      0.54 o
  -5   3  12        4.63        7.28      0.68 o
  -4   3  12        6.49        6.19      0.58 o
  -3   3  12        8.30        9.52      0.71 o
  -2   3  12       16.54       16.96      0.67 o
  -1   3  12        3.40        3.40      0.47 o
   0   3  12        5.22        5.39      0.49 o
   1   3  12        4.64        3.89      0.38 o
   2   3  12        1.61        1.38      0.35 o
   3   3  12       10.21        8.88      0.47 o
   4   3  12        6.98        5.92      0.56 o
  -6   4  12       11.47       12.34      0.65 o
  -5   4  12        8.91       10.23      0.60 o
  -4   4  12        1.82        2.05      0.45 o
  -3   4  12        1.66        2.00      0.36 o
  -2   4  12        2.27        2.52      0.36 o
  -1   4  12        9.50        8.50      0.55 o
   0   4  12        2.88        2.74      0.37 o
   1   4  12        1.23        1.32      0.35 o
   2   4  12        6.10        6.12      0.61 o
   3   4  12        5.61        5.40      0.53 o
  -5   5  12        0.85        0.42      0.42 o
  -4   5  12        4.96        4.40      0.51 o
  -3   5  12        9.15        9.39      0.75 o
  -2   5  12        4.15        4.38      0.39 o
  -1   5  12        3.22        3.90      0.49 o
   0   5  12        2.94        3.69      0.39 o
   1   5  12        3.42        3.48      0.39 o
   2   5  12        6.84        7.77      0.46 o
   3   5  12        4.12        5.05      0.54 o
  -5   6  12        0.62        0.62      0.63 o
  -4   6  12        2.96        2.73      0.80 o
  -3   6  12        0.10       -0.20      0.54 o
  -2   6  12        1.11        0.61      0.34 o
  -1   6  12        1.17        0.35      0.34 o
   0   6  12        2.46        3.37      0.34 o
   1   6  12        2.61        3.33      0.40 o
   2   6  12        4.94        5.03      0.53 o
  -4   7  12        8.00        9.08      0.87 o
  -3   7  12       12.65       12.75      0.67 o
  -2   7  12        2.89        2.70      0.48 o
  -1   7  12        1.36        1.22      0.37 o
   0   7  12        9.32       10.29      0.44 o
   1   7  12        5.97        7.03      0.40 o
  -1   8  12       11.33       13.67      1.02 o
   0   8  12        6.12        6.87      0.47 o
  -4   0  13        2.54        2.40      0.64 o
  -3   0  13        0.00       -0.10      0.52 o
  -2   0  13       49.57       47.99      1.65 o
  -1   0  13        1.63        1.36      0.60 o
   0   0  13        9.41        9.05      0.80 o
   1   0  13       10.11        8.96      0.80 o
   2   0  13        1.69        1.97      0.63 o
   3   0  13        2.23        2.59      0.65 o
   4   0  13        0.32       -0.20      0.56 o
  -5   1  13        4.65        5.56      0.72 o
  -4   1  13        0.20        0.23      0.39 o
  -3   1  13        3.68        2.86      0.66 o
  -2   1  13       12.71       12.70      1.15 o
  -1   1  13       52.71       49.84      2.37 o
   0   1  13        3.82        3.82      0.69 o
   1   1  13        6.97        7.26      0.54 o
   2   1  13       21.15       19.55      0.74 o
   3   1  13       11.07       10.79      0.62 o
   4   1  13        0.46        0.32      0.44 o
  -5   2  13        4.42        3.58      0.68 o
  -4   2  13       10.11       10.43      0.59 o
  -3   2  13       19.13       20.05      0.74 o
  -2   2  13       22.94       22.67      1.45 o
  -1   2  13       44.13       44.53      1.12 o
   0   2  13       18.08       17.99      0.71 o
   1   2  13        7.07        7.06      0.55 o
   2   2  13        1.69        1.37      0.45 o
   3   2  13        9.75        9.57      0.61 o
  -6   3  13        0.33        2.03      0.67 o
  -5   3  13        6.41        6.97      0.79 o
  -4   3  13       11.23       11.24      0.85 o
  -3   3  13       18.27       19.27      0.73 o
  -2   3  13       16.83       17.95      0.99 o
  -1   3  13       19.58       20.29      0.75 o
   0   3  13       30.73       29.72      0.90 o
   1   3  13        2.42        2.83      0.79 o
   2   3  13        2.65        2.85      0.39 o
   3   3  13        0.23        0.05      0.33 o
  -5   4  13        0.81        1.63      0.46 o
  -4   4  13        6.72        6.21      0.76 o
  -3   4  13        4.73        5.59      0.72 o
  -2   4  13        0.12        0.25      0.58 o
  -1   4  13        8.34        9.72      0.59 o
   0   4  13        5.38        6.06      0.53 o
   1   4  13        1.82        2.55      0.38 o
   2   4  13        0.14       -0.03      0.32 o
  -5   5  13        0.71        0.60      0.62 o
  -4   5  13        6.45        7.88      0.58 o
  -3   5  13       11.43       11.37      0.88 o
  -2   5  13        6.68        6.47      0.53 o
  -1   5  13        7.10        8.43      0.57 o
   0   5  13        7.29        9.12      0.47 o
   1   5  13        3.71        4.40      0.41 o
   2   5  13        2.16        2.88      0.49 o
  -4   6  13        4.27        4.97      0.76 o
  -3   6  13        0.59        0.68      0.45 o
  -2   6  13        6.78        7.78      0.78 o
  -1   6  13        0.74        0.85      0.55 o
   0   6  13        1.02        1.10      0.36 o
   1   6  13        0.42        1.00      0.45 o
  -2   7  13        0.32       -0.06      0.60 o
  -1   7  13        4.32        4.51      0.53 o
   0   7  13        1.35        1.79      0.66 o
  -4   0  14        0.02        0.30      0.58 o
  -3   0  14        2.71        2.19      0.63 o
  -2   0  14        7.50        8.75      0.82 o
  -1   0  14       10.29        9.83      0.83 o
   0   0  14        6.48        6.22      0.75 o
   1   0  14        2.97        2.91      0.69 o
   2   0  14        1.05        1.70      0.64 o
  -5   1  14        6.84        9.62      0.83 o
  -4   1  14        0.56        0.65      0.48 o
  -3   1  14        4.84        5.04      0.51 o
  -2   1  14        1.12        0.67      0.42 o
  -1   1  14        9.77        9.59      0.72 o
   0   1  14        0.51        0.57      0.43 o
   1   1  14       10.89       11.23      0.63 o
   2   1  14        5.53        4.56      0.95 o
  -5   2  14        4.02        4.26      0.71 o
  -4   2  14        0.16        0.44      0.60 o
  -3   2  14        7.03        7.63      0.56 o
  -2   2  14       22.90       23.44      0.81 o
  -1   2  14       12.65       14.04      0.66 o
   0   2  14        9.22       10.38      0.65 o
   1   2  14        4.27        3.89      0.50 o
   2   2  14        0.94        0.97      0.45 o
  -5   3  14        0.36        0.06      0.61 o
  -4   3  14        2.82        3.77      0.69 o
  -3   3  14        1.03        0.91      0.44 o
  -2   3  14       16.74       17.95      0.72 o
  -1   3  14       28.17       30.04      0.92 o
   0   3  14       47.34       48.18      1.20 o
   1   3  14        4.73        4.89      0.52 o
   2   3  14        1.88        1.94      0.66 o
  -4   4  14        8.28        8.62      0.85 o
  -3   4  14        4.29        4.33      0.72 o
  -2   4  14        1.62        1.83      0.45 o
  -1   4  14       14.93       14.38      0.83 o
   0   4  14        8.08        8.23      0.76 o
   1   4  14        8.53        8.61      0.60 o
   2   4  14        3.31        2.94      0.71 o
  -2   5  14        3.16        2.72      0.47 o
  -1   5  14        9.99       11.35      0.64 o
   0   5  14        2.42        2.95      0.50 o
  -1   6  14        0.97        0.61      0.63 o
  -4   0  15        5.65        6.44      0.77 o
  -3   0  15        0.40        0.06      0.56 o
  -2   0  15       10.99       11.64      0.90 o
  -1   0  15        2.77        3.34      0.74 o
  -4   1  15        1.14        1.32      0.47 o
  -3   1  15        5.19        4.99      0.52 o
  -2   1  15        0.18        0.31      0.43 o
  -1   1  15        0.32        0.14      0.41 o
   0   1  15        0.14        0.48      0.50 o
  -3   2  15        3.88        4.49      0.54 o
  -2   2  15        0.71        0.87      0.45 o
  -1   2  15        3.48        3.42      0.50 o
   0   2  15        1.85        1.59      0.47 o
  -3   3  15        3.81        3.35      0.72 o
  -2   3  15        0.06        0.21      0.62 o
  -1   3  15        9.56        9.49      0.85 o
  -2   4  15       19.75       22.09      1.13 o
 
